# Supplementary material for: s-Block metal complexes of superbulky (tBu3Si)2N−: a new weakly coordinating anion?
Source: Chem Sci. 2024 Feb 20;15(12):4386–95. doi: 10.1039/d3sc06896j (PMC10952107; doi:10.1039/d3sc06896j)
Supplement: SC-015-D3SC06896J-s002 [file SC-015-D3SC06896J-s002.cif]

# Electronic Supplementary Material (ESI) for Chemical Science.
# This journal is © The Royal Society of Chemistry 2024

####################################################################### 
# 
# This file contains crystal structure data downloaded from the 
# Cambridge Structural Database (CSD) hosted by the Cambridge 
# Crystallographic Data Centre (CCDC).
# 
# Full information about CCDC data access policies and citation 
# guidelines are available at http://www.ccdc.cam.ac.uk/access/V1 
# 
# Audit and citation data items may have been added by the CCDC. 
# Please retain this information to preserve the provenance of 
# this file and to allow appropriate attribution of the data. 
# 
#######################################################################

data_hasj200807a
_database_code_depnum_ccdc_archive 'CCDC 2321294'
loop_
_audit_author_name
_audit_author_address
'Sjoerd Harder'
;FAU
Germany
;
_audit_update_record             
;
2023-12-22 deposited with the CCDC.	2024-02-20 downloaded from the CCDC.
;
_audit_creation_date             2023-12-14
_audit_creation_method           
;
Olex2 1.5
(compiled 2023.08.24 svn.re1ec1418 for OlexSys, GUI svn.r6817)
;
_shelx_SHELXL_version_number     2019/2
_chemical_name_common            ?
_chemical_name_systematic        ?
_chemical_formula_moiety         '2(C12 H27 N0.5 Si)'
_chemical_formula_sum            'C24 H54 N Si2'
_chemical_formula_weight         412.86
_chemical_melting_point          ?
_chemical_oxdiff_formula         C24H54NSi2
loop_
_atom_type_symbol
_atom_type_description
_atom_type_scat_dispersion_real
_atom_type_scat_dispersion_imag
_atom_type_scat_source
C C 0.0181 0.0091 'International Tables Vol C Tables 4.2.6.8 and 6.1.1.4'
H H 0.0000 0.0000 'International Tables Vol C Tables 4.2.6.8 and 6.1.1.4'
N N 0.0311 0.0180 'International Tables Vol C Tables 4.2.6.8 and 6.1.1.4'
Si Si 0.2541 0.3302 'International Tables Vol C Tables 4.2.6.8 and 6.1.1.4'

_shelx_space_group_comment       
;
The symmetry employed for this shelxl refinement is uniquely defined
by the following loop, which should always be used as a source of
symmetry information in preference to the above space-group names.
They are only intended as comments.
;
_space_group_crystal_system      triclinic
_space_group_IT_number           2
_space_group_name_H-M_alt        'P -1'
_space_group_name_Hall           '-P 1'
loop_
_space_group_symop_operation_xyz
'x, y, z'
'-x, -y, -z'

_cell_length_a                   8.6659(5)
_cell_length_b                   11.1071(6)
_cell_length_c                   14.7913(8)
_cell_angle_alpha                76.376(5)
_cell_angle_beta                 86.941(4)
_cell_angle_gamma                72.404(5)
_cell_volume                     1318.67(13)
_cell_formula_units_Z            2
_cell_measurement_reflns_used    5658
_cell_measurement_temperature    100.00(10)
_cell_measurement_theta_max      72.4070
_cell_measurement_theta_min      4.2670
_shelx_estimated_absorpt_T_max   0.817
_shelx_estimated_absorpt_T_min   0.725
_exptl_absorpt_coefficient_mu    1.260
_exptl_absorpt_correction_T_max  1.000
_exptl_absorpt_correction_T_min  0.569
_exptl_absorpt_correction_type   gaussian
_exptl_absorpt_process_details   
;
CrysAlisPro 1.171.40.67a (Rigaku Oxford Diffraction, 2019)
Numerical absorption correction based on gaussian integration over
			a multifaceted crystal model
Empirical absorption correction using spherical harmonics,
 implemented in SCALE3 ABSPACK scaling algorithm.
;
_exptl_absorpt_special_details   ?
_exptl_crystal_colour            'clear colourless'
_exptl_crystal_colour_lustre     clear
_exptl_crystal_colour_modifier   .
_exptl_crystal_colour_primary    colourless
_exptl_crystal_density_diffrn    1.040
_exptl_crystal_density_meas      ?
_exptl_crystal_density_method    ?
_exptl_crystal_description       block
_exptl_crystal_F_000             466
loop_
_exptl_crystal_face_index_h
_exptl_crystal_face_index_k
_exptl_crystal_face_index_l
_exptl_crystal_face_perp_dist
-2 -6 -7 0.0797
1 -6 -7 0.0751
5 1 0 0.1338
5 4 3 0.1289
3 6 6 0.1014
0 6 7 0.0956
-3 4 5 0.0798
-2 -6 -7 0.0842
1 -6 -6 0.0764
1 3 -8 0.1039
0 7 0 0.0864
-1 3 9 0.0915
-1 0 9 0.0929
-1 -4 7 0.1204
-2 5 3 0.0726
-3 2 -7 0.1171
-1 -4 -9 0.0817
3 -1 7 0.1059
1 3 9 0.0881
-5 0 -5 0.1273
5 -1 4 0.1211
3 7 1 0.1063
1 6 -2 0.0836
2 5 -5 0.0922
-2 -6 -7 0.0827
-5 1 0 0.1006
-2 -7 -5 0.0889
-4 1 5 0.1098

_exptl_crystal_preparation       ?
_exptl_crystal_size_max          0.273
_exptl_crystal_size_mid          0.22
_exptl_crystal_size_min          0.167
loop_
_exptl_oxdiff_crystal_face_indexfrac_h
_exptl_oxdiff_crystal_face_indexfrac_k
_exptl_oxdiff_crystal_face_indexfrac_l
_exptl_oxdiff_crystal_face_x
_exptl_oxdiff_crystal_face_y
_exptl_oxdiff_crystal_face_z
-1.5719 -6.0890 -6.8956 -0.1030 -0.4341 -0.8950
0.6728 -5.5355 -6.6895 -0.0125 -0.0564 -0.9983
5.4830 0.6152 -0.3691 0.2160 0.9005 -0.3775
5.2271 3.8268 3.4851 0.2284 0.9549 0.1899
3.4698 5.7059 6.0621 0.1737 0.7280 0.6632
0.0314 5.8108 6.8746 0.0416 0.1779 0.9832
-3.1715 3.7308 5.0528 -0.0965 -0.3993 0.9117
-2.0924 -6.0750 -6.7748 -0.1230 -0.5174 -0.8469
0.9118 -5.8642 -5.5922 0.1352 -0.0335 -0.9903
0.6819 2.5894 -7.8962 -0.9489 0.2270 -0.2193
-0.4117 6.5794 0.4319 -0.6529 0.1571 0.7410
-1.0962 3.3701 8.6831 0.3915 -0.0927 0.9155
-0.9743 0.1382 9.2388 0.7780 -0.1856 0.6002
-0.5030 -3.7186 6.7871 0.9722 -0.2328 0.0265
-2.1425 5.4687 2.9683 -0.4058 -0.1674 0.8985
-2.8786 1.5703 -6.5366 -0.9234 -0.3831 0.0232
-0.5858 -3.9180 -9.0497 -0.4652 -0.1940 -0.8637
2.7795 -1.0621 7.1386 0.9213 0.3823 0.0706
1.3454 2.7379 9.3796 0.6588 0.2741 0.7006
-4.5475 -0.4938 -5.2209 -0.6879 -0.7257 0.0091
4.6442 -0.7427 3.5804 0.6686 0.7051 -0.2361
3.2786 6.8012 1.0301 -0.4103 0.7535 0.5137
0.9007 6.4689 -1.9232 -0.7829 0.3723 0.4984
1.5144 4.8493 -5.3649 -0.8990 0.4281 0.0922
-2.1245 -5.5694 -7.4740 -0.2404 -0.5027 -0.8304
-5.1343 0.7964 -0.0483 -0.3780 -0.7949 0.4747
-1.9443 -6.7739 -5.2505 0.0963 -0.5232 -0.8467
-4.2754 1.1179 5.2536 0.1247 -0.6661 0.7354

_exptl_transmission_factor_max   ?
_exptl_transmission_factor_min   ?
_diffrn_reflns_av_R_equivalents  0.0213
_diffrn_reflns_av_unetI/netI     0.0280
_diffrn_reflns_Laue_measured_fraction_full 0.994
_diffrn_reflns_Laue_measured_fraction_max 0.969
_diffrn_reflns_limit_h_max       8
_diffrn_reflns_limit_h_min       -10
_diffrn_reflns_limit_k_max       13
_diffrn_reflns_limit_k_min       -10
_diffrn_reflns_limit_l_max       18
_diffrn_reflns_limit_l_min       -17
_diffrn_reflns_number            9950
_diffrn_reflns_point_group_measured_fraction_full 0.994
_diffrn_reflns_point_group_measured_fraction_max 0.969
_diffrn_reflns_theta_full        67.684
_diffrn_reflns_theta_max         72.225
_diffrn_reflns_theta_min         4.291
_diffrn_ambient_environment      N~2~
_diffrn_ambient_temperature      100.00(10)
_diffrn_detector                 'CCD plate'
_diffrn_detector_area_resol_mean 5.2903
_diffrn_detector_type            AtlasS2
_diffrn_measured_fraction_theta_full 0.994
_diffrn_measured_fraction_theta_max 0.969
_diffrn_measurement_details      
;
List of Runs (angles in degrees, time in seconds):

  # Type    Start    End  Width  t~exp~   \w     \q     \k     \f   Frames
#--------------------------------------------------------------------------
  1  \w    -69.00  33.00   1.00    1.00    --  -40.61  57.00 150.00  102
  2  \w    -73.00  36.00   1.00    1.00    --  -40.61  77.00 -90.00  109
  3  \w     12.00 114.00   1.00    1.00    --   40.61  57.00  30.00  102
  4  \w    104.00 178.00   1.00    1.00    --  104.57 111.00 -30.00   74
  5  \w    104.00 178.00   1.00    1.00    --  104.57 111.00 -90.00   74
  6  \w     28.00 109.00   1.00    1.00    --  104.57-111.00 -90.00   81
  7  \w     61.00 146.00   1.00    1.00    --  104.57 178.00 -90.00   85
  8  \w     28.00 137.00   1.00    1.00    --  104.57 -77.00-120.00  109
  9  \w     76.00 178.00   1.00    1.00    --  104.57  30.00  90.00  102
 10  \w     28.00 109.00   1.00    1.00    --  104.57-111.00  60.00   81
 11  \w     92.00 176.00   1.00    1.00    --  104.57  30.00  30.00   84
 12  \w     29.00 133.00   1.00    1.00    --  104.57 -30.00-150.00  104
 13  \w     33.00 133.00   1.00    1.00    --  104.57 -61.00   0.00  100
;
_diffrn_measurement_device       'four-circle diffractometer'
_diffrn_measurement_device_type  'SuperNova, Dual, Cu at home/near, AtlasS2'
_diffrn_measurement_method       '\w scans'
_diffrn_orient_matrix_type       
'CrysAlisPro convention (1999,Acta A55,543-557)'
_diffrn_orient_matrix_UB_11      0.0569800000
_diffrn_orient_matrix_UB_12      -0.1016873000
_diffrn_orient_matrix_UB_13      0.0917461000
_diffrn_orient_matrix_UB_21      0.1601497000
_diffrn_orient_matrix_UB_22      0.0341497000
_diffrn_orient_matrix_UB_23      -0.0037149000
_diffrn_orient_matrix_UB_31      -0.0768118000
_diffrn_orient_matrix_UB_32      0.1041852000
_diffrn_orient_matrix_UB_33      0.0553008000
_diffrn_radiation_monochromator  mirror
_diffrn_radiation_probe          x-ray
_diffrn_radiation_type           'Cu K\a'
_diffrn_radiation_wavelength     1.54184
_diffrn_source                   'micro-focus sealed X-ray tube'
_diffrn_source_type              'SuperNova (Cu) X-ray Source'
_reflns_Friedel_coverage         0.000
_reflns_Friedel_fraction_full    .
_reflns_Friedel_fraction_max     .
_reflns_number_gt                4567
_reflns_number_total             5068
_reflns_odcompleteness_completeness 99.49
_reflns_odcompleteness_iscentric 1
_reflns_odcompleteness_theta     66.97
_reflns_special_details          
;
 Reflections were merged by SHELXL according to the crystal
 class for the calculation of statistics and refinement.
 
 _reflns_Friedel_fraction is defined as the number of unique
 Friedel pairs measured divided by the number that would be
 possible theoretically, ignoring centric projections and
 systematic absences.
;
_reflns_threshold_expression     'I > 2\s(I)'
_computing_cell_refinement       'CrysAlisPro 1.171.40.67a (Rigaku OD, 2019)'
_computing_data_collection       'CrysAlisPro 1.171.40.67a (Rigaku OD, 2019)'
_computing_data_reduction        'CrysAlisPro 1.171.40.67a (Rigaku OD, 2019)'
_computing_molecular_graphics    'Olex2 1.5 (Dolomanov et al., 2009)'
_computing_publication_material  'Olex2 1.5 (Dolomanov et al., 2009)'
_computing_structure_refinement  'SHELXL 2019/2 (Sheldrick, 2015)'
_computing_structure_solution    'SHELXT  (Sheldrick, 2015)'
_refine_diff_density_max         0.339
_refine_diff_density_min         -0.238
_refine_diff_density_rms         0.040
_refine_ls_extinction_coef       .
_refine_ls_extinction_method     none
_refine_ls_goodness_of_fit_ref   1.048
_refine_ls_hydrogen_treatment    constr
_refine_ls_matrix_type           full
_refine_ls_number_parameters     382
_refine_ls_number_reflns         5068
_refine_ls_number_restraints     1546
_refine_ls_R_factor_all          0.0360
_refine_ls_R_factor_gt           0.0321
_refine_ls_restrained_S_all      0.941
_refine_ls_shift/su_max          0.001
_refine_ls_shift/su_mean         0.000
_refine_ls_structure_factor_coef Fsqd
_refine_ls_weighting_details     
'w=1/[\s^2^(Fo^2^)+(0.0475P)^2^+0.3211P] where P=(Fo^2^+2Fc^2^)/3'
_refine_ls_weighting_scheme      calc
_refine_ls_wR_factor_gt          0.0858
_refine_ls_wR_factor_ref         0.0894
_refine_special_details          ?
_olex2_refinement_description    
;
1. Fixed Uiso
 At 1.5 times of:
  All C(H,H,H) groups, All C(H,H,H,H,H,H) groups
2. Restrained distances
 Si2A-C17A \\sim Si2-C17 \\sim Si2A-C21A \\sim Si2-C21 \\sim Si2-C13 \\sim
Si2A-C13A
 with sigma of 0.02
 Si2A-N2 \\sim Si2-N2
 with sigma of 0.02
3. Uiso/Uaniso restraints and constraints
N2 \\sim Si2 \\sim C17 \\sim C21 \\sim C13 \\sim C23 \\sim C21A \\sim Si2A
\\sim C16 \\sim C15A \\sim C14 \\sim C13A \\sim C15 \\sim C20 \\sim C17A \\sim
C20A \\sim C18 \\sim C19A \\sim C18A \\sim C19 \\sim C24 \\sim C22 \\sim C24A
\\sim C22A \\sim C16A \\sim C23A: within 4A with sigma of 0.02 and sigma for
terminal atoms of 0.04 within 4A
4. Rigid body (RIGU) restrains
 Si2, C21, C17, C13, N2, C23, C24, C22, C18, C19, C20, C15, C16, C14, Si2A,
 C13A, C17A, C21A, C15A, C16A, C20A, C19A, C18A, C24A, C22A, C23A
 with sigma for 1-2 distances of 0.004 and sigma for 1-3 distances of 0.004
 Si2A, C22A, C21A, C24A, C23A
 with sigma for 1-2 distances of 0.002 and sigma for 1-3 distances of 0.002
5. Others
 Sof(H14d)=Sof(H14e)=Sof(H14f)=Sof(C15A)=Sof(H15d)=Sof(H15e)=Sof(H15f)=
 Sof(C13A)=Sof(C16A)=Sof(H16d)=Sof(H16e)=Sof(H16f)=Sof(C17A)=Sof(C20A)=
 Sof(H20d)=Sof(H20e)=Sof(H20f)=Sof(C19A)=Sof(H19d)=Sof(H19e)=Sof(H19f)=
 Sof(C24A)=Sof(H24d)=Sof(H24e)=Sof(H24f)=Sof(C21A)=Sof(C22A)=Sof(H22d)=
 Sof(H22e)=Sof(H22f)=Sof(C18A)=Sof(H18d)=Sof(H18e)=Sof(H18f)=Sof(Si2A)=
 Sof(C23A)=Sof(H23d)=Sof(H23e)=Sof(H23f)=1-FVAR(1)
 Sof(Si2)=Sof(H14a)=Sof(H14b)=Sof(H14c)=Sof(C21)=Sof(C17)=Sof(C13)=Sof(C23)=
 Sof(H23a)=Sof(H23b)=Sof(H23c)=Sof(C18)=Sof(H18a)=Sof(H18b)=Sof(H18c)=Sof(C15)=
 Sof(H15a)=Sof(H15b)=Sof(H15c)=Sof(C24)=Sof(H24a)=Sof(H24b)=Sof(H24c)=Sof(C19)=
 Sof(H19a)=Sof(H19b)=Sof(H19c)=Sof(C16)=Sof(H16a)=Sof(H16b)=Sof(H16c)=Sof(C20)=
 Sof(H20a)=Sof(H20b)=Sof(H20c)=Sof(C22)=Sof(H22a)=Sof(H22b)=Sof(H22c)=FVAR(1)
6.a Idealised Me refined as rotating group:
 C2(H2a,H2b,H2c), C14(H14a,H14b,H14c), C14(H14d,H14e,H14f), C4(H4a,H4b,H4c),
 C10(H10a,H10b,H10c), C6(H6a,H6b,H6c), C8(H8a,H8b,H8c), C12(H12a,H12b,H12c),
 C7(H7a,H7b,H7c), C3(H3a,H3b,H3c), C11(H11a,H11b,H11c), C23(H23a,H23b,H23c),
 C18(H18a,H18b,H18c), C15(H15a,H15b,H15c), C24(H24a,H24b,H24c), C19(H19a,H19b,
 H19c), C16(H16a,H16b,H16c), C20(H20a,H20b,H20c), C22(H22a,H22b,H22c),
 C15A(H15d,H15e,H15f), C16A(H16d,H16e,H16f), C20A(H20d,H20e,H20f), C19A(H19d,
 H19e,H19f), C24A(H24d,H24e,H24f), C22A(H22d,H22e,H22f), C18A(H18d,H18e,H18f),
 C23A(H23d,H23e,H23f)
;
_atom_sites_solution_hydrogens   geom
_atom_sites_solution_primary     dual
_atom_sites_solution_secondary   ?
loop_
_atom_site_label
_atom_site_type_symbol
_atom_site_fract_x
_atom_site_fract_y
_atom_site_fract_z
_atom_site_U_iso_or_equiv
_atom_site_adp_type
_atom_site_occupancy
_atom_site_site_symmetry_order
_atom_site_calc_flag
_atom_site_refinement_flags_posn
_atom_site_refinement_flags_adp
_atom_site_refinement_flags_occupancy
_atom_site_disorder_assembly
_atom_site_disorder_group
Si1 Si 0.50090(3) 0.15749(3) -0.00153(2) 0.01331(9) Uani 1 1 d . . . . .
Si2 Si 0.0937(4) 0.3512(3) 0.4739(3) 0.0137(5) Uani 0.7123(17) 1 d D U P A 1
C9 C 0.62993(14) 0.21579(11) -0.10478(9) 0.0209(2) Uani 1 1 d . . . . .
C5 C 0.59394(15) 0.15744(11) 0.11544(8) 0.0206(2) Uani 1 1 d . . . . .
C1 C 0.27896(14) 0.27134(11) -0.01608(9) 0.0204(2) Uani 1 1 d . . . . .
C2 C 0.26948(16) 0.41627(12) -0.04642(10) 0.0263(3) Uani 1 1 d . . . . .
H2A H 0.326426 0.438602 -0.000288 0.039 Uiso 1 1 calc R U . . .
H2B H 0.155801 0.469461 -0.051171 0.039 Uiso 1 1 calc R U . . .
H2C H 0.320191 0.432745 -0.107062 0.039 Uiso 1 1 calc R U . . .
C14 C 0.16632(18) 0.07760(12) 0.56481(10) 0.0291(3) Uani 1 1 d . U . . .
H14A H 0.155825 0.063261 0.502835 0.044 Uiso 0.7123(17) 1 calc R U P A 1
H14B H 0.135894 0.010834 0.611927 0.044 Uiso 0.7123(17) 1 calc R U P A 1
H14C H 0.278709 0.072824 0.575973 0.044 Uiso 0.7123(17) 1 calc R U P A 1
H14D H 0.093001 0.064505 0.522371 0.044 Uiso 0.2877(17) 1 calc R U P A 2
H14E H 0.173172 0.014981 0.624604 0.044 Uiso 0.2877(17) 1 calc R U P A 2
H14F H 0.274195 0.064946 0.537798 0.044 Uiso 0.2877(17) 1 calc R U P A 2
C21 C 0.0043(4) 0.3551(3) 0.3557(2) 0.0205(6) Uani 0.7123(17) 1 d D U P A 1
C4 C 0.17958(16) 0.25678(13) 0.07329(10) 0.0299(3) Uani 1 1 d . . . . .
H4A H 0.182972 0.165688 0.096026 0.045 Uiso 1 1 calc R U . . .
H4B H 0.067069 0.310606 0.059706 0.045 Uiso 1 1 calc R U . . .
H4C H 0.225551 0.284783 0.120942 0.045 Uiso 1 1 calc R U . . .
C10 C 0.68129(16) 0.33332(13) -0.09412(10) 0.0273(3) Uani 1 1 d . . . . .
H10A H 0.584626 0.405375 -0.089630 0.041 Uiso 1 1 calc R U . . .
H10B H 0.743444 0.360111 -0.148349 0.041 Uiso 1 1 calc R U . . .
H10C H 0.748396 0.309084 -0.037619 0.041 Uiso 1 1 calc R U . . .
C6 C 0.55203(18) 0.29404(13) 0.13517(10) 0.0287(3) Uani 1 1 d . . . . .
H6A H 0.591855 0.351136 0.084701 0.043 Uiso 1 1 calc R U . . .
H6B H 0.603292 0.288274 0.194153 0.043 Uiso 1 1 calc R U . . .
H6C H 0.434336 0.329422 0.139187 0.043 Uiso 1 1 calc R U . . .
C8 C 0.78063(16) 0.10204(12) 0.12173(10) 0.0273(3) Uani 1 1 d . . . . .
H8A H 0.813577 0.014761 0.109792 0.041 Uiso 1 1 calc R U . . .
H8B H 0.818259 0.097691 0.184065 0.041 Uiso 1 1 calc R U . . .
H8C H 0.828365 0.158574 0.075307 0.041 Uiso 1 1 calc R U . . .
C12 C 0.54311(17) 0.25624(13) -0.20052(9) 0.0278(3) Uani 1 1 d . . . . .
H12A H 0.505213 0.185360 -0.209978 0.042 Uiso 1 1 calc R U . . .
H12B H 0.618616 0.275201 -0.249614 0.042 Uiso 1 1 calc R U . . .
H12C H 0.450385 0.333842 -0.202740 0.042 Uiso 1 1 calc R U . . .
C7 C 0.53093(19) 0.07086(14) 0.19659(9) 0.0310(3) Uani 1 1 d . . . . .
H7A H 0.412312 0.101152 0.196042 0.046 Uiso 1 1 calc R U . . .
H7B H 0.572711 0.075344 0.255596 0.046 Uiso 1 1 calc R U . . .
H7C H 0.567630 -0.019065 0.189824 0.046 Uiso 1 1 calc R U . . .
C17 C 0.3242(5) 0.3287(4) 0.4635(2) 0.0245(7) Uani 0.7123(17) 1 d D U P A 1
C3 C 0.18740(16) 0.24098(14) -0.09002(11) 0.0309(3) Uani 1 1 d . . . . .
H3A H 0.248154 0.244868 -0.147909 0.046 Uiso 1 1 calc R U . . .
H3B H 0.079944 0.304893 -0.101532 0.046 Uiso 1 1 calc R U . . .
H3C H 0.175801 0.153855 -0.067713 0.046 Uiso 1 1 calc R U . . .
C13 C 0.0550(4) 0.2114(4) 0.5706(2) 0.0220(7) Uani 0.7123(17) 1 d D U P A 1
C11 C 0.78555(17) 0.10550(14) -0.11155(10) 0.0326(3) Uani 1 1 d . . . . .
H11A H 0.842313 0.072507 -0.051060 0.049 Uiso 1 1 calc R U . . .
H11B H 0.855975 0.138719 -0.158470 0.049 Uiso 1 1 calc R U . . .
H11C H 0.757354 0.035135 -0.129442 0.049 Uiso 1 1 calc R U . . .
C23 C 0.0443(5) 0.2184(4) 0.3352(3) 0.0282(8) Uani 0.7123(17) 1 d . U P A 1
H23A H 0.161860 0.178096 0.338018 0.042 Uiso 0.7123(17) 1 calc R U P A 1
H23B H 0.002960 0.226301 0.272986 0.042 Uiso 0.7123(17) 1 calc R U P A 1
H23C H -0.006726 0.164360 0.381598 0.042 Uiso 0.7123(17) 1 calc R U P A 1
C18 C 0.4141(7) 0.2235(5) 0.4103(3) 0.0310(10) Uani 0.7123(17) 1 d . U P A 1
H18A H 0.395714 0.140677 0.440750 0.047 Uiso 0.7123(17) 1 calc R U P A 1
H18B H 0.530332 0.213553 0.410468 0.047 Uiso 0.7123(17) 1 calc R U P A 1
H18C H 0.372852 0.249909 0.345927 0.047 Uiso 0.7123(17) 1 calc R U P A 1
C15 C -0.1187(2) 0.20224(19) 0.56594(15) 0.0312(5) Uani 0.7123(17) 1 d . U P A
1
H15A H -0.197026 0.286667 0.566899 0.047 Uiso 0.7123(17) 1 calc R U P A 1
H15B H -0.135593 0.136732 0.619595 0.047 Uiso 0.7123(17) 1 calc R U P A 1
H15C H -0.133765 0.177505 0.508401 0.047 Uiso 0.7123(17) 1 calc R U P A 1
C24 C 0.0674(3) 0.43932(19) 0.27159(13) 0.0307(5) Uani 0.7123(17) 1 d . U P A 1
H24A H 0.045550 0.527352 0.280968 0.046 Uiso 0.7123(17) 1 calc R U P A 1
H24B H 0.012200 0.442867 0.214460 0.046 Uiso 0.7123(17) 1 calc R U P A 1
H24C H 0.184279 0.400885 0.266242 0.046 Uiso 0.7123(17) 1 calc R U P A 1
C19 C 0.4112(2) 0.2908(2) 0.55934(16) 0.0352(5) Uani 0.7123(17) 1 d . U P A 1
H19A H 0.408333 0.203933 0.592172 0.053 Uiso 0.7123(17) 1 calc R U P A 1
H19B H 0.356431 0.353595 0.596218 0.053 Uiso 0.7123(17) 1 calc R U P A 1
H19C H 0.524028 0.290971 0.550297 0.053 Uiso 0.7123(17) 1 calc R U P A 1
C16 C 0.0747(3) 0.23389(19) 0.66760(13) 0.0319(5) Uani 0.7123(17) 1 d . U P A 1
H16A H 0.180913 0.246089 0.672974 0.048 Uiso 0.7123(17) 1 calc R U P A 1
H16B H 0.066196 0.158420 0.715397 0.048 Uiso 0.7123(17) 1 calc R U P A 1
H16C H -0.010522 0.311452 0.676174 0.048 Uiso 0.7123(17) 1 calc R U P A 1
C20 C 0.3559(2) 0.45607(19) 0.41197(16) 0.0345(5) Uani 0.7123(17) 1 d . U P A 1
H20A H 0.472852 0.442080 0.406082 0.052 Uiso 0.7123(17) 1 calc R U P A 1
H20B H 0.310206 0.522981 0.447059 0.052 Uiso 0.7123(17) 1 calc R U P A 1
H20C H 0.304920 0.484344 0.349898 0.052 Uiso 0.7123(17) 1 calc R U P A 1
C22 C -0.1808(2) 0.4125(2) 0.35093(14) 0.0306(4) Uani 0.7123(17) 1 d . U P A 1
H22A H -0.228450 0.361051 0.401272 0.046 Uiso 0.7123(17) 1 calc R U P A 1
H22B H -0.221515 0.410730 0.290842 0.046 Uiso 0.7123(17) 1 calc R U P A 1
H22C H -0.210730 0.502345 0.357631 0.046 Uiso 0.7123(17) 1 calc R U P A 1
C15A C -0.0627(6) 0.2348(4) 0.6277(3) 0.0239(9) Uani 0.2877(17) 1 d . U P A 2
H15D H -0.095624 0.318236 0.645740 0.036 Uiso 0.2877(17) 1 calc R U P A 2
H15E H -0.053570 0.164337 0.683318 0.036 Uiso 0.2877(17) 1 calc R U P A 2
H15F H -0.143979 0.233309 0.584701 0.036 Uiso 0.2877(17) 1 calc R U P A 2
C13A C 0.1012(10) 0.2166(9) 0.5800(6) 0.0210(15) Uani 0.2877(17) 1 d D U P A 2
C16A C 0.2229(6) 0.2140(4) 0.6538(3) 0.0262(10) Uani 0.2877(17) 1 d . U P A 2
H16D H 0.332951 0.190864 0.629750 0.039 Uiso 0.2877(17) 1 calc R U P A 2
H16E H 0.216208 0.149672 0.710768 0.039 Uiso 0.2877(17) 1 calc R U P A 2
H16F H 0.196725 0.299958 0.667667 0.039 Uiso 0.2877(17) 1 calc R U P A 2
C17A C 0.3238(11) 0.3437(10) 0.4325(5) 0.0205(15) Uani 0.2877(17) 1 d D U P A 2
C20A C 0.3211(5) 0.4276(5) 0.3320(3) 0.0272(10) Uani 0.2877(17) 1 d . U P A 2
H20D H 0.283160 0.388072 0.288397 0.041 Uiso 0.2877(17) 1 calc R U P A 2
H20E H 0.430459 0.432367 0.315596 0.041 Uiso 0.2877(17) 1 calc R U P A 2
H20F H 0.247808 0.515244 0.328740 0.041 Uiso 0.2877(17) 1 calc R U P A 2
C19A C 0.3959(5) 0.4061(5) 0.4946(3) 0.0266(10) Uani 0.2877(17) 1 d . U P A 2
H19D H 0.327948 0.495709 0.490139 0.040 Uiso 0.2877(17) 1 calc R U P A 2
H19E H 0.505446 0.405851 0.474252 0.040 Uiso 0.2877(17) 1 calc R U P A 2
H19F H 0.400463 0.356757 0.559266 0.040 Uiso 0.2877(17) 1 calc R U P A 2
C24A C -0.0639(6) 0.4444(4) 0.2878(3) 0.0243(9) Uani 0.2877(17) 1 d . U P A 2
H24D H -0.145716 0.511928 0.311296 0.036 Uiso 0.2877(17) 1 calc R U P A 2
H24E H -0.109836 0.425701 0.235458 0.036 Uiso 0.2877(17) 1 calc R U P A 2
H24F H 0.030068 0.474622 0.267009 0.036 Uiso 0.2877(17) 1 calc R U P A 2
C21A C -0.0109(10) 0.3203(7) 0.3659(6) 0.0165(13) Uani 0.2877(17) 1 d D U P A 2
C22A C -0.1709(5) 0.2911(4) 0.4015(3) 0.0238(9) Uani 0.2877(17) 1 d . U P A 2
H22D H -0.145576 0.208416 0.447930 0.036 Uiso 0.2877(17) 1 calc R U P A 2
H22E H -0.231232 0.285740 0.349188 0.036 Uiso 0.2877(17) 1 calc R U P A 2
H22F H -0.236584 0.360819 0.429865 0.036 Uiso 0.2877(17) 1 calc R U P A 2
N2 N 0.000000 0.500000 0.500000 0.0502(5) Uani 1 2 d DS U P . .
N1 N 0.500000 0.000000 0.000000 0.0460(5) Uani 1 2 d S . P . .
C18A C 0.4354(19) 0.2076(14) 0.4360(7) 0.0265(19) Uani 0.2877(17) 1 d . U P A 2
H18D H 0.446231 0.156246 0.500336 0.040 Uiso 0.2877(17) 1 calc R U P A 2
H18E H 0.542135 0.212295 0.413165 0.040 Uiso 0.2877(17) 1 calc R U P A 2
H18F H 0.389754 0.166395 0.396839 0.040 Uiso 0.2877(17) 1 calc R U P A 2
Si2A Si 0.0995(10) 0.3508(7) 0.4675(7) 0.0145(13) Uani 0.2877(17) 1 d D U P A 2
C23A C 0.0896(11) 0.2095(11) 0.3255(8) 0.0216(17) Uani 0.2877(17) 1 d . U P A 2
H23D H 0.024608 0.194797 0.279326 0.032 Uiso 0.2877(17) 1 calc R U P A 2
H23E H 0.125018 0.130760 0.375322 0.032 Uiso 0.2877(17) 1 calc R U P A 2
H23F H 0.184638 0.230991 0.295601 0.032 Uiso 0.2877(17) 1 calc R U P A 2

loop_
_atom_site_aniso_label
_atom_site_aniso_U_11
_atom_site_aniso_U_22
_atom_site_aniso_U_33
_atom_site_aniso_U_23
_atom_site_aniso_U_13
_atom_site_aniso_U_12
Si1 0.01378(15) 0.01060(15) 0.01537(16) -0.00324(11) 0.00018(11) -0.00315(11)
Si2 0.0093(7) 0.0171(9) 0.0146(7) -0.0030(5) 0.0001(5) -0.0044(5)
C9 0.0215(6) 0.0184(6) 0.0219(6) -0.0024(5) 0.0041(5) -0.0068(5)
C5 0.0262(6) 0.0173(6) 0.0184(6) -0.0038(5) -0.0044(5) -0.0060(5)
C1 0.0169(5) 0.0155(5) 0.0273(6) -0.0057(5) 0.0000(5) -0.0022(4)
C2 0.0249(6) 0.0154(6) 0.0347(7) -0.0043(5) -0.0041(5) -0.0006(5)
C14 0.0405(8) 0.0170(6) 0.0264(7) -0.0016(5) 0.0015(6) -0.0065(5)
C21 0.0185(11) 0.0209(14) 0.0218(12) -0.0079(10) 0.0000(8) -0.0034(10)
C4 0.0225(6) 0.0234(6) 0.0410(8) -0.0103(6) 0.0105(6) -0.0024(5)
C10 0.0272(6) 0.0238(6) 0.0322(7) -0.0008(5) 0.0014(5) -0.0141(5)
C6 0.0391(7) 0.0218(6) 0.0277(7) -0.0109(5) -0.0058(6) -0.0074(6)
C8 0.0280(7) 0.0214(6) 0.0322(7) -0.0050(5) -0.0126(5) -0.0059(5)
C12 0.0387(7) 0.0255(6) 0.0208(6) -0.0025(5) 0.0041(5) -0.0145(6)
C7 0.0452(8) 0.0288(7) 0.0195(6) -0.0036(5) -0.0006(6) -0.0131(6)
C17 0.0162(10) 0.0207(12) 0.0365(18) -0.0084(14) 0.0040(13) -0.0044(8)
C3 0.0206(6) 0.0288(7) 0.0432(8) -0.0099(6) -0.0086(6) -0.0048(5)
C13 0.0309(17) 0.0160(10) 0.0201(12) -0.0025(8) 0.0037(11) -0.0103(12)
C11 0.0283(7) 0.0300(7) 0.0331(7) -0.0050(6) 0.0136(6) -0.0034(6)
C23 0.031(2) 0.0295(14) 0.0260(15) -0.0103(10) -0.0015(13) -0.0078(14)
C18 0.0194(18) 0.0275(15) 0.044(3) -0.0104(18) 0.0092(18) -0.0029(12)
C15 0.0331(10) 0.0271(10) 0.0366(11) -0.0060(8) 0.0122(8) -0.0165(8)
C24 0.0376(11) 0.0275(10) 0.0210(9) -0.0015(7) 0.0025(8) -0.0044(8)
C19 0.0207(9) 0.0319(10) 0.0521(13) -0.0108(9) -0.0128(8) -0.0032(8)
C16 0.0496(13) 0.0242(9) 0.0199(9) -0.0016(7) 0.0025(8) -0.0112(8)
C20 0.0201(9) 0.0300(10) 0.0553(14) -0.0091(9) 0.0088(9) -0.0122(8)
C22 0.0216(9) 0.0394(11) 0.0310(10) -0.0132(8) -0.0073(7) -0.0043(8)
C15A 0.032(2) 0.021(2) 0.0173(19) 0.0004(16) 0.0037(16) -0.0095(17)
C13A 0.024(3) 0.018(2) 0.023(3) -0.0048(18) 0.000(2) -0.008(2)
C16A 0.033(2) 0.019(2) 0.021(2) -0.0012(16) -0.0085(17) -0.0022(17)
C17A 0.009(2) 0.034(3) 0.021(3) -0.010(3) 0.004(2) -0.0082(19)
C20A 0.022(2) 0.036(2) 0.027(2) -0.0094(18) 0.0119(17) -0.0149(18)
C19A 0.0146(19) 0.036(2) 0.031(2) -0.0128(19) 0.0024(16) -0.0072(17)
C24A 0.028(2) 0.0241(19) 0.0187(18) -0.0018(15) -0.0054(16) -0.0068(16)
C21A 0.022(2) 0.018(3) 0.014(2) -0.0071(19) -0.0065(16) -0.0092(18)
C22A 0.0217(18) 0.029(2) 0.025(2) -0.0107(17) 0.0005(15) -0.0104(16)
N2 0.0431(11) 0.0220(9) 0.0827(15) -0.0206(9) 0.0121(10) -0.0012(8)
N1 0.0718(14) 0.0178(8) 0.0542(12) -0.0120(8) -0.0046(10) -0.0181(9)
C18A 0.018(4) 0.035(4) 0.027(4) -0.014(3) 0.002(3) -0.003(3)
Si2A 0.020(2) 0.0063(18) 0.0155(18) -0.0005(11) 0.0025(11) -0.0036(12)
C23A 0.024(4) 0.023(2) 0.021(3) -0.010(2) -0.002(2) -0.008(2)

_geom_special_details            
;
 All esds (except the esd in the dihedral angle between two l.s. planes)
 are estimated using the full covariance matrix.  The cell esds are taken
 into account individually in the estimation of esds in distances, angles
 and torsion angles; correlations between esds in cell parameters are only
 used when they are defined by crystal symmetry.  An approximate (isotropic)
 treatment of cell esds is used for estimating esds involving l.s. planes.
;
loop_
_geom_bond_atom_site_label_1
_geom_bond_atom_site_label_2
_geom_bond_distance
_geom_bond_site_symmetry_2
_geom_bond_publ_flag
Si1 C9 1.9472(12) . ?
Si1 C5 1.9473(12) . ?
Si1 C1 1.9468(12) . ?
Si1 N1 1.7464(3) . ?
Si2 C21 1.936(4) . ?
Si2 C17 1.938(4) . ?
Si2 C13 1.946(4) . ?
Si2 N2 1.731(3) . ?
C9 C10 1.5435(17) . ?
C9 C12 1.5436(17) . ?
C9 C11 1.5408(17) . ?
C5 C6 1.5438(16) . ?
C5 C8 1.5466(17) . ?
C5 C7 1.5387(18) . ?
C1 C2 1.5437(16) . ?
C1 C4 1.5418(18) . ?
C1 C3 1.5386(18) . ?
C2 H2A 0.9800 . ?
C2 H2B 0.9800 . ?
C2 H2C 0.9800 . ?
C14 H14A 0.9800 . ?
C14 H14B 0.9800 . ?
C14 H14C 0.9800 . ?
C14 H14D 0.9800 . ?
C14 H14E 0.9800 . ?
C14 H14F 0.9800 . ?
C14 C13 1.527(4) . ?
C14 C13A 1.541(10) . ?
C21 C23 1.551(5) . ?
C21 C24 1.553(3) . ?
C21 C22 1.535(4) . ?
C4 H4A 0.9800 . ?
C4 H4B 0.9800 . ?
C4 H4C 0.9800 . ?
C10 H10A 0.9800 . ?
C10 H10B 0.9800 . ?
C10 H10C 0.9800 . ?
C6 H6A 0.9800 . ?
C6 H6B 0.9800 . ?
C6 H6C 0.9800 . ?
C8 H8A 0.9800 . ?
C8 H8B 0.9800 . ?
C8 H8C 0.9800 . ?
C12 H12A 0.9800 . ?
C12 H12B 0.9800 . ?
C12 H12C 0.9800 . ?
C7 H7A 0.9800 . ?
C7 H7B 0.9800 . ?
C7 H7C 0.9800 . ?
C17 C18 1.553(7) . ?
C17 C19 1.548(4) . ?
C17 C20 1.537(4) . ?
C3 H3A 0.9800 . ?
C3 H3B 0.9800 . ?
C3 H3C 0.9800 . ?
C13 C15 1.546(3) . ?
C13 C16 1.540(4) . ?
C11 H11A 0.9800 . ?
C11 H11B 0.9800 . ?
C11 H11C 0.9800 . ?
C23 H23A 0.9800 . ?
C23 H23B 0.9800 . ?
C23 H23C 0.9800 . ?
C18 H18A 0.9800 . ?
C18 H18B 0.9800 . ?
C18 H18C 0.9800 . ?
C15 H15A 0.9800 . ?
C15 H15B 0.9800 . ?
C15 H15C 0.9800 . ?
C24 H24A 0.9800 . ?
C24 H24B 0.9800 . ?
C24 H24C 0.9800 . ?
C19 H19A 0.9800 . ?
C19 H19B 0.9800 . ?
C19 H19C 0.9800 . ?
C16 H16A 0.9800 . ?
C16 H16B 0.9800 . ?
C16 H16C 0.9800 . ?
C20 H20A 0.9800 . ?
C20 H20B 0.9800 . ?
C20 H20C 0.9800 . ?
C22 H22A 0.9800 . ?
C22 H22B 0.9800 . ?
C22 H22C 0.9800 . ?
C15A H15D 0.9800 . ?
C15A H15E 0.9800 . ?
C15A H15F 0.9800 . ?
C15A C13A 1.531(10) . ?
C13A C16A 1.548(8) . ?
C13A Si2A 1.953(10) . ?
C16A H16D 0.9800 . ?
C16A H16E 0.9800 . ?
C16A H16F 0.9800 . ?
C17A C20A 1.554(8) . ?
C17A C19A 1.529(10) . ?
C17A C18A 1.519(18) . ?
C17A Si2A 1.968(10) . ?
C20A H20D 0.9800 . ?
C20A H20E 0.9800 . ?
C20A H20F 0.9800 . ?
C19A H19D 0.9800 . ?
C19A H19E 0.9800 . ?
C19A H19F 0.9800 . ?
C24A H24D 0.9800 . ?
C24A H24E 0.9800 . ?
C24A H24F 0.9800 . ?
C24A C21A 1.539(8) . ?
C21A C22A 1.555(9) . ?
C21A Si2A 1.969(9) . ?
C21A C23A 1.508(13) . ?
C22A H22D 0.9800 . ?
C22A H22E 0.9800 . ?
C22A H22F 0.9800 . ?
N2 Si2A 1.785(8) . ?
N2 Si2A 1.785(8) 2_566 ?
C18A H18D 0.9800 . ?
C18A H18E 0.9800 . ?
C18A H18F 0.9800 . ?
C23A H23D 0.9800 . ?
C23A H23E 0.9800 . ?
C23A H23F 0.9800 . ?

loop_
_geom_angle_atom_site_label_1
_geom_angle_atom_site_label_2
_geom_angle_atom_site_label_3
_geom_angle
_geom_angle_site_symmetry_1
_geom_angle_site_symmetry_3
_geom_angle_publ_flag
C9 Si1 C5 109.76(5) . . ?
C1 Si1 C9 109.99(5) . . ?
C1 Si1 C5 109.84(5) . . ?
N1 Si1 C9 109.48(4) . . ?
N1 Si1 C5 108.96(4) . . ?
N1 Si1 C1 108.78(4) . . ?
C21 Si2 C17 110.0(2) . . ?
C21 Si2 C13 110.5(2) . . ?
C17 Si2 C13 109.95(19) . . ?
N2 Si2 C21 107.15(18) . . ?
N2 Si2 C17 108.59(19) . . ?
N2 Si2 C13 110.5(2) . . ?
C10 C9 Si1 112.67(9) . . ?
C10 C9 C12 106.25(10) . . ?
C12 C9 Si1 113.86(8) . . ?
C11 C9 Si1 110.02(8) . . ?
C11 C9 C10 107.49(11) . . ?
C11 C9 C12 106.14(11) . . ?
C6 C5 Si1 113.08(8) . . ?
C6 C5 C8 106.30(10) . . ?
C8 C5 Si1 113.86(9) . . ?
C7 C5 Si1 109.74(8) . . ?
C7 C5 C6 107.75(11) . . ?
C7 C5 C8 105.68(10) . . ?
C2 C1 Si1 112.59(8) . . ?
C4 C1 Si1 113.74(9) . . ?
C4 C1 C2 106.22(10) . . ?
C3 C1 Si1 110.32(8) . . ?
C3 C1 C2 107.64(10) . . ?
C3 C1 C4 105.91(11) . . ?
C1 C2 H2A 109.5 . . ?
C1 C2 H2B 109.5 . . ?
C1 C2 H2C 109.5 . . ?
H2A C2 H2B 109.5 . . ?
H2A C2 H2C 109.5 . . ?
H2B C2 H2C 109.5 . . ?
H14A C14 H14B 109.5 . . ?
H14A C14 H14C 109.5 . . ?
H14B C14 H14C 109.5 . . ?
H14D C14 H14E 109.5 . . ?
H14D C14 H14F 109.5 . . ?
H14E C14 H14F 109.5 . . ?
C13 C14 H14A 109.5 . . ?
C13 C14 H14B 109.5 . . ?
C13 C14 H14C 109.5 . . ?
C13A C14 H14D 109.5 . . ?
C13A C14 H14E 109.5 . . ?
C13A C14 H14F 109.5 . . ?
C23 C21 Si2 112.7(3) . . ?
C23 C21 C24 105.9(3) . . ?
C24 C21 Si2 113.2(2) . . ?
C22 C21 Si2 112.0(2) . . ?
C22 C21 C23 107.0(3) . . ?
C22 C21 C24 105.6(2) . . ?
C1 C4 H4A 109.5 . . ?
C1 C4 H4B 109.5 . . ?
C1 C4 H4C 109.5 . . ?
H4A C4 H4B 109.5 . . ?
H4A C4 H4C 109.5 . . ?
H4B C4 H4C 109.5 . . ?
C9 C10 H10A 109.5 . . ?
C9 C10 H10B 109.5 . . ?
C9 C10 H10C 109.5 . . ?
H10A C10 H10B 109.5 . . ?
H10A C10 H10C 109.5 . . ?
H10B C10 H10C 109.5 . . ?
C5 C6 H6A 109.5 . . ?
C5 C6 H6B 109.5 . . ?
C5 C6 H6C 109.5 . . ?
H6A C6 H6B 109.5 . . ?
H6A C6 H6C 109.5 . . ?
H6B C6 H6C 109.5 . . ?
C5 C8 H8A 109.5 . . ?
C5 C8 H8B 109.5 . . ?
C5 C8 H8C 109.5 . . ?
H8A C8 H8B 109.5 . . ?
H8A C8 H8C 109.5 . . ?
H8B C8 H8C 109.5 . . ?
C9 C12 H12A 109.5 . . ?
C9 C12 H12B 109.5 . . ?
C9 C12 H12C 109.5 . . ?
H12A C12 H12B 109.5 . . ?
H12A C12 H12C 109.5 . . ?
H12B C12 H12C 109.5 . . ?
C5 C7 H7A 109.5 . . ?
C5 C7 H7B 109.5 . . ?
C5 C7 H7C 109.5 . . ?
H7A C7 H7B 109.5 . . ?
H7A C7 H7C 109.5 . . ?
H7B C7 H7C 109.5 . . ?
C18 C17 Si2 113.5(3) . . ?
C19 C17 Si2 112.7(2) . . ?
C19 C17 C18 106.6(3) . . ?
C20 C17 Si2 110.8(2) . . ?
C20 C17 C18 107.0(3) . . ?
C20 C17 C19 105.7(3) . . ?
C1 C3 H3A 109.5 . . ?
C1 C3 H3B 109.5 . . ?
C1 C3 H3C 109.5 . . ?
H3A C3 H3B 109.5 . . ?
H3A C3 H3C 109.5 . . ?
H3B C3 H3C 109.5 . . ?
C14 C13 Si2 113.1(2) . . ?
C14 C13 C15 105.2(2) . . ?
C14 C13 C16 109.0(2) . . ?
C15 C13 Si2 112.7(2) . . ?
C16 C13 Si2 110.5(2) . . ?
C16 C13 C15 105.9(2) . . ?
C9 C11 H11A 109.5 . . ?
C9 C11 H11B 109.5 . . ?
C9 C11 H11C 109.5 . . ?
H11A C11 H11B 109.5 . . ?
H11A C11 H11C 109.5 . . ?
H11B C11 H11C 109.5 . . ?
C21 C23 H23A 109.5 . . ?
C21 C23 H23B 109.5 . . ?
C21 C23 H23C 109.5 . . ?
H23A C23 H23B 109.5 . . ?
H23A C23 H23C 109.5 . . ?
H23B C23 H23C 109.5 . . ?
C17 C18 H18A 109.5 . . ?
C17 C18 H18B 109.5 . . ?
C17 C18 H18C 109.5 . . ?
H18A C18 H18B 109.5 . . ?
H18A C18 H18C 109.5 . . ?
H18B C18 H18C 109.5 . . ?
C13 C15 H15A 109.5 . . ?
C13 C15 H15B 109.5 . . ?
C13 C15 H15C 109.5 . . ?
H15A C15 H15B 109.5 . . ?
H15A C15 H15C 109.5 . . ?
H15B C15 H15C 109.5 . . ?
C21 C24 H24A 109.5 . . ?
C21 C24 H24B 109.5 . . ?
C21 C24 H24C 109.5 . . ?
H24A C24 H24B 109.5 . . ?
H24A C24 H24C 109.5 . . ?
H24B C24 H24C 109.5 . . ?
C17 C19 H19A 109.5 . . ?
C17 C19 H19B 109.5 . . ?
C17 C19 H19C 109.5 . . ?
H19A C19 H19B 109.5 . . ?
H19A C19 H19C 109.5 . . ?
H19B C19 H19C 109.5 . . ?
C13 C16 H16A 109.5 . . ?
C13 C16 H16B 109.5 . . ?
C13 C16 H16C 109.5 . . ?
H16A C16 H16B 109.5 . . ?
H16A C16 H16C 109.5 . . ?
H16B C16 H16C 109.5 . . ?
C17 C20 H20A 109.5 . . ?
C17 C20 H20B 109.5 . . ?
C17 C20 H20C 109.5 . . ?
H20A C20 H20B 109.5 . . ?
H20A C20 H20C 109.5 . . ?
H20B C20 H20C 109.5 . . ?
C21 C22 H22A 109.5 . . ?
C21 C22 H22B 109.5 . . ?
C21 C22 H22C 109.5 . . ?
H22A C22 H22B 109.5 . . ?
H22A C22 H22C 109.5 . . ?
H22B C22 H22C 109.5 . . ?
H15D C15A H15E 109.5 . . ?
H15D C15A H15F 109.5 . . ?
H15E C15A H15F 109.5 . . ?
C13A C15A H15D 109.5 . . ?
C13A C15A H15E 109.5 . . ?
C13A C15A H15F 109.5 . . ?
C14 C13A C16A 101.6(5) . . ?
C14 C13A Si2A 113.5(6) . . ?
C15A C13A C14 109.9(5) . . ?
C15A C13A C16A 106.0(6) . . ?
C15A C13A Si2A 113.7(6) . . ?
C16A C13A Si2A 111.3(5) . . ?
C13A C16A H16D 109.5 . . ?
C13A C16A H16E 109.5 . . ?
C13A C16A H16F 109.5 . . ?
H16D C16A H16E 109.5 . . ?
H16D C16A H16F 109.5 . . ?
H16E C16A H16F 109.5 . . ?
C20A C17A Si2A 108.2(6) . . ?
C19A C17A C20A 106.0(7) . . ?
C19A C17A Si2A 110.5(5) . . ?
C18A C17A C20A 108.8(7) . . ?
C18A C17A C19A 108.8(7) . . ?
C18A C17A Si2A 114.1(9) . . ?
C17A C20A H20D 109.5 . . ?
C17A C20A H20E 109.5 . . ?
C17A C20A H20F 109.5 . . ?
H20D C20A H20E 109.5 . . ?
H20D C20A H20F 109.5 . . ?
H20E C20A H20F 109.5 . . ?
C17A C19A H19D 109.5 . . ?
C17A C19A H19E 109.5 . . ?
C17A C19A H19F 109.5 . . ?
H19D C19A H19E 109.5 . . ?
H19D C19A H19F 109.5 . . ?
H19E C19A H19F 109.5 . . ?
H24D C24A H24E 109.5 . . ?
H24D C24A H24F 109.5 . . ?
H24E C24A H24F 109.5 . . ?
C21A C24A H24D 109.5 . . ?
C21A C24A H24E 109.5 . . ?
C21A C24A H24F 109.5 . . ?
C24A C21A C22A 105.0(6) . . ?
C24A C21A Si2A 110.4(5) . . ?
C22A C21A Si2A 109.8(6) . . ?
C23A C21A C24A 109.4(7) . . ?
C23A C21A C22A 108.2(6) . . ?
C23A C21A Si2A 113.7(7) . . ?
C21A C22A H22D 109.5 . . ?
C21A C22A H22E 109.5 . . ?
C21A C22A H22F 109.5 . . ?
H22D C22A H22E 109.5 . . ?
H22D C22A H22F 109.5 . . ?
H22E C22A H22F 109.5 . . ?
Si2 N2 Si2 180.0 2_566 . ?
Si2 N2 Si2A 2.9(4) 2_566 2_566 ?
Si2 N2 Si2A 177.1(4) . 2_566 ?
Si2A N2 Si2A 180.0 2_566 . ?
Si1 N1 Si1 180.0 2_655 . ?
C17A C18A H18D 109.5 . . ?
C17A C18A H18E 109.5 . . ?
C17A C18A H18F 109.5 . . ?
H18D C18A H18E 109.5 . . ?
H18D C18A H18F 109.5 . . ?
H18E C18A H18F 109.5 . . ?
C13A Si2A C17A 109.3(5) . . ?
C13A Si2A C21A 109.3(5) . . ?
C17A Si2A C21A 109.5(6) . . ?
N2 Si2A C13A 104.7(6) . . ?
N2 Si2A C17A 110.0(5) . . ?
N2 Si2A C21A 114.0(5) . . ?
C21A C23A H23D 109.5 . . ?
C21A C23A H23E 109.5 . . ?
C21A C23A H23F 109.5 . . ?
H23D C23A H23E 109.5 . . ?
H23D C23A H23F 109.5 . . ?
H23E C23A H23F 109.5 . . ?

_shelx_res_file                  
;
TITL hasj200807a_a.res in P-1
    hasj200807a.res
    created by SHELXL-2019/2 at 14:03:25 on 14-Dec-2023
REM Old TITL hasj200807a_a.res in P-1
REM SHELXT solution in P-1
REM R1 0.186, Rweak 0.008, Alpha 0.061, Orientation as input
REM Formula found by SHELXT: C15A Cl2 N6
CELL 1.54184 8.6659 11.1071 14.7913 76.376 86.941 72.404
ZERR 2 0.0005 0.0006 0.0008 0.005 0.004 0.005
LATT 1
SFAC C H N Si
UNIT 48 108 2 4
SADI Si2A C17A Si2 C17 Si2A C21A Si2 C21 Si2 C13 Si2A C13A
SADI Si2A N2 Si2 N2
SIMU 0.02 0.04 4 N2 Si2 C17 C21 C13 C23 C21A Si2A C16 C15A C14 C13A C15 C20 =
 C17A C20A C18 C19A C18A C19 C24 C22 C24A C22A C16A C23A
RIGU Si2 C21 C17 C13 N2 C23 C24 C22 C18 C19 C20 C15 C16 C14 Si2A C13A C17A =
 C21A C15A C16A C20A C19A C18A C24A C22A C23A
RIGU 0.002 0.002 Si2A C22A C21A C24A C23A

L.S. 10
PLAN  14
SIZE 0.167 0.22 0.273
TEMP -173.15(10)
CONF
BOND $H
list 4
MORE -1
fmap 2
acta
REM <olex2.extras>
REM <HklSrc "%.\\hasj200807a.hkl">
REM </olex2.extras>

WGHT    0.047500    0.321100
FVAR       8.66200   0.71228
SI1   4    0.500898    0.157485   -0.001532    11.00000    0.01378    0.01060 =
         0.01537   -0.00324    0.00018   -0.00315
PART 1
SI2   4    0.093743    0.351184    0.473897    21.00000    0.00932    0.01713 =
         0.01463   -0.00302    0.00012   -0.00438

PART 0
C9    1    0.629932    0.215795   -0.104782    11.00000    0.02151    0.01842 =
         0.02185   -0.00242    0.00407   -0.00684
C5    1    0.593941    0.157437    0.115441    11.00000    0.02618    0.01726 =
         0.01838   -0.00380   -0.00437   -0.00597
C1    1    0.278957    0.271342   -0.016084    11.00000    0.01689    0.01551 =
         0.02734   -0.00574    0.00000   -0.00220
C2    1    0.269478    0.416268   -0.046421    11.00000    0.02493    0.01537 =
         0.03472   -0.00429   -0.00408   -0.00056
AFIX 137
H2A   2    0.326426    0.438602   -0.000288    11.00000   -1.50000
H2B   2    0.155801    0.469461   -0.051171    11.00000   -1.50000
H2C   2    0.320191    0.432745   -0.107062    11.00000   -1.50000
AFIX   0

C14   1    0.166322    0.077605    0.564809    11.00000    0.04050    0.01702 =
         0.02643   -0.00156    0.00150   -0.00654
PART 1
AFIX 137
H14A  2    0.155825    0.063261    0.502835    21.00000   -1.50000
H14B  2    0.135894    0.010834    0.611927    21.00000   -1.50000
H14C  2    0.278709    0.072824    0.575973    21.00000   -1.50000
AFIX 137
PART 2
H14D  2    0.093001    0.064505    0.522371   -21.00000   -1.50000
H14E  2    0.173172    0.014981    0.624604   -21.00000   -1.50000
H14F  2    0.274195    0.064946    0.537798   -21.00000   -1.50000
AFIX   0
PART 1
C21   1    0.004256    0.355099    0.355713    21.00000    0.01853    0.02089 =
         0.02185   -0.00789    0.00003   -0.00338

PART 0
C4    1    0.179584    0.256778    0.073289    11.00000    0.02251    0.02344 =
         0.04104   -0.01026    0.01055   -0.00238
AFIX 137
H4A   2    0.182972    0.165688    0.096026    11.00000   -1.50000
H4B   2    0.067069    0.310606    0.059706    11.00000   -1.50000
H4C   2    0.225551    0.284783    0.120942    11.00000   -1.50000
AFIX   0
C10   1    0.681287    0.333318   -0.094122    11.00000    0.02716    0.02381 =
         0.03222   -0.00075    0.00144   -0.01408
AFIX 137
H10A  2    0.584626    0.405375   -0.089630    11.00000   -1.50000
H10B  2    0.743444    0.360111   -0.148349    11.00000   -1.50000
H10C  2    0.748396    0.309084   -0.037619    11.00000   -1.50000
AFIX   0
C6    1    0.552030    0.294039    0.135172    11.00000    0.03912    0.02176 =
         0.02765   -0.01091   -0.00580   -0.00740
AFIX 137
H6A   2    0.591855    0.351136    0.084701    11.00000   -1.50000
H6B   2    0.603292    0.288274    0.194153    11.00000   -1.50000
H6C   2    0.434336    0.329422    0.139187    11.00000   -1.50000
AFIX   0
C8    1    0.780635    0.102042    0.121727    11.00000    0.02796    0.02145 =
         0.03223   -0.00500   -0.01257   -0.00585
AFIX 137
H8A   2    0.813577    0.014761    0.109792    11.00000   -1.50000
H8B   2    0.818259    0.097691    0.184065    11.00000   -1.50000
H8C   2    0.828365    0.158574    0.075307    11.00000   -1.50000
AFIX   0
C12   1    0.543111    0.256241   -0.200517    11.00000    0.03866    0.02552 =
         0.02083   -0.00247    0.00406   -0.01455
AFIX 137
H12A  2    0.505213    0.185360   -0.209978    11.00000   -1.50000
H12B  2    0.618616    0.275201   -0.249614    11.00000   -1.50000
H12C  2    0.450385    0.333842   -0.202740    11.00000   -1.50000
AFIX   0
C7    1    0.530929    0.070858    0.196592    11.00000    0.04519    0.02878 =
         0.01953   -0.00363   -0.00060   -0.01306
AFIX 137
H7A   2    0.412312    0.101152    0.196042    11.00000   -1.50000
H7B   2    0.572711    0.075344    0.255596    11.00000   -1.50000
H7C   2    0.567630   -0.019065    0.189824    11.00000   -1.50000
AFIX   0

PART 1
C17   1    0.324167    0.328689    0.463534    21.00000    0.01616    0.02071 =
         0.03649   -0.00837    0.00395   -0.00439

PART 0
C3    1    0.187404    0.240984   -0.090020    11.00000    0.02059    0.02882 =
         0.04325   -0.00985   -0.00860   -0.00476
AFIX 137
H3A   2    0.248154    0.244868   -0.147909    11.00000   -1.50000
H3B   2    0.079944    0.304893   -0.101532    11.00000   -1.50000
H3C   2    0.175801    0.153855   -0.067713    11.00000   -1.50000
AFIX   0

PART 1
C13   1    0.055001    0.211413    0.570559    21.00000    0.03094    0.01597 =
         0.02008   -0.00246    0.00374   -0.01034

PART 0
C11   1    0.785553    0.105504   -0.111555    11.00000    0.02831    0.03004 =
         0.03309   -0.00500    0.01365   -0.00341
AFIX 137
H11A  2    0.842313    0.072507   -0.051060    11.00000   -1.50000
H11B  2    0.855975    0.138719   -0.158470    11.00000   -1.50000
H11C  2    0.757354    0.035135   -0.129442    11.00000   -1.50000
AFIX   0

PART 1
C23   1    0.044271    0.218379    0.335190    21.00000    0.03064    0.02953 =
         0.02600   -0.01035   -0.00151   -0.00778
AFIX 137
H23A  2    0.161860    0.178096    0.338018    21.00000   -1.50000
H23B  2    0.002960    0.226301    0.272986    21.00000   -1.50000
H23C  2   -0.006726    0.164360    0.381598    21.00000   -1.50000
AFIX   0
C18   1    0.414054    0.223510    0.410258    21.00000    0.01936    0.02749 =
         0.04352   -0.01038    0.00924   -0.00291
AFIX 137
H18A  2    0.395714    0.140677    0.440750    21.00000   -1.50000
H18B  2    0.530332    0.213553    0.410468    21.00000   -1.50000
H18C  2    0.372852    0.249909    0.345927    21.00000   -1.50000
AFIX   0
C15   1   -0.118741    0.202240    0.565941    21.00000    0.03310    0.02711 =
         0.03656   -0.00603    0.01224   -0.01653
AFIX 137
H15A  2   -0.197026    0.286667    0.566899    21.00000   -1.50000
H15B  2   -0.135593    0.136732    0.619595    21.00000   -1.50000
H15C  2   -0.133765    0.177505    0.508401    21.00000   -1.50000
AFIX   0
C24   1    0.067394    0.439317    0.271588    21.00000    0.03763    0.02754 =
         0.02103   -0.00154    0.00251   -0.00439
AFIX 137
H24A  2    0.045550    0.527352    0.280968    21.00000   -1.50000
H24B  2    0.012200    0.442867    0.214460    21.00000   -1.50000
H24C  2    0.184279    0.400885    0.266242    21.00000   -1.50000
AFIX   0
C19   1    0.411224    0.290824    0.559342    21.00000    0.02070    0.03187 =
         0.05207   -0.01075   -0.01278   -0.00323
AFIX 137
H19A  2    0.408333    0.203933    0.592172    21.00000   -1.50000
H19B  2    0.356431    0.353595    0.596218    21.00000   -1.50000
H19C  2    0.524028    0.290971    0.550297    21.00000   -1.50000
AFIX   0
C16   1    0.074687    0.233887    0.667601    21.00000    0.04960    0.02421 =
         0.01989   -0.00160    0.00248   -0.01121
AFIX 137
H16A  2    0.180913    0.246089    0.672974    21.00000   -1.50000
H16B  2    0.066196    0.158420    0.715397    21.00000   -1.50000
H16C  2   -0.010522    0.311452    0.676174    21.00000   -1.50000
AFIX   0
C20   1    0.355914    0.456070    0.411969    21.00000    0.02010    0.02999 =
         0.05533   -0.00912    0.00880   -0.01225
AFIX 137
H20A  2    0.472852    0.442080    0.406082    21.00000   -1.50000
H20B  2    0.310206    0.522981    0.447059    21.00000   -1.50000
H20C  2    0.304920    0.484344    0.349898    21.00000   -1.50000
AFIX   0
C22   1   -0.180847    0.412496    0.350932    21.00000    0.02158    0.03935 =
         0.03105   -0.01316   -0.00730   -0.00434
AFIX 137
H22A  2   -0.228450    0.361051    0.401272    21.00000   -1.50000
H22B  2   -0.221515    0.410730    0.290842    21.00000   -1.50000
H22C  2   -0.210730    0.502345    0.357631    21.00000   -1.50000
AFIX   0
PART 2
C15A  1   -0.062748    0.234753    0.627735   -21.00000    0.03158    0.02099 =
         0.01733    0.00044    0.00366   -0.00945
AFIX 137
H15D  2   -0.095624    0.318236    0.645740   -21.00000   -1.50000
H15E  2   -0.053570    0.164337    0.683318   -21.00000   -1.50000
H15F  2   -0.143979    0.233309    0.584701   -21.00000   -1.50000
AFIX   0
C13A  1    0.101217    0.216591    0.579989   -21.00000    0.02352    0.01769 =
         0.02320   -0.00483   -0.00012   -0.00792
C16A  1    0.222941    0.214037    0.653816   -21.00000    0.03315    0.01937 =
         0.02130   -0.00124   -0.00849   -0.00215
AFIX 137
H16D  2    0.332951    0.190864    0.629750   -21.00000   -1.50000
H16E  2    0.216208    0.149672    0.710768   -21.00000   -1.50000
H16F  2    0.196725    0.299958    0.667667   -21.00000   -1.50000
AFIX   0
C17A  1    0.323838    0.343701    0.432524   -21.00000    0.00873    0.03418 =
         0.02135   -0.01005    0.00399   -0.00821
C20A  1    0.321059    0.427596    0.332031   -21.00000    0.02235    0.03648 =
         0.02667   -0.00936    0.01193   -0.01492
AFIX 137
H20D  2    0.283160    0.388072    0.288397   -21.00000   -1.50000
H20E  2    0.430459    0.432367    0.315596   -21.00000   -1.50000
H20F  2    0.247808    0.515244    0.328740   -21.00000   -1.50000
AFIX   0
C19A  1    0.395888    0.406103    0.494616   -21.00000    0.01457    0.03603 =
         0.03128   -0.01284    0.00243   -0.00716
AFIX 137
H19D  2    0.327948    0.495709    0.490139   -21.00000   -1.50000
H19E  2    0.505446    0.405851    0.474252   -21.00000   -1.50000
H19F  2    0.400463    0.356757    0.559266   -21.00000   -1.50000
AFIX   0
C24A  1   -0.063907    0.444411    0.287828   -21.00000    0.02845    0.02406 =
         0.01871   -0.00178   -0.00537   -0.00677
AFIX 137
H24D  2   -0.145716    0.511928    0.311296   -21.00000   -1.50000
H24E  2   -0.109836    0.425701    0.235458   -21.00000   -1.50000
H24F  2    0.030068    0.474622    0.267009   -21.00000   -1.50000
AFIX   0
C21A  1   -0.010868    0.320289    0.365934   -21.00000    0.02162    0.01845 =
         0.01424   -0.00706   -0.00647   -0.00924
C22A  1   -0.170852    0.291120    0.401518   -21.00000    0.02172    0.02931 =
         0.02471   -0.01070    0.00050   -0.01037
AFIX 137
H22D  2   -0.145576    0.208416    0.447930   -21.00000   -1.50000
H22E  2   -0.231232    0.285740    0.349188   -21.00000   -1.50000
H22F  2   -0.236584    0.360819    0.429865   -21.00000   -1.50000
AFIX   0
PART 0
N2    3    0.000000    0.500000    0.500000    10.50000    0.04313    0.02202 =
         0.08269   -0.02065    0.01213   -0.00118

N1    3    0.500000    0.000000    0.000000    10.50000    0.07175    0.01777 =
         0.05424   -0.01201   -0.00463   -0.01811
PART 2
C18A  1    0.435386    0.207582    0.436027   -21.00000    0.01760    0.03523 =
         0.02663   -0.01396    0.00174   -0.00277
AFIX 137
H18D  2    0.446231    0.156246    0.500336   -21.00000   -1.50000
H18E  2    0.542135    0.212295    0.413165   -21.00000   -1.50000
H18F  2    0.389754    0.166395    0.396839   -21.00000   -1.50000
AFIX   0
SI2A  4    0.099498    0.350845    0.467500   -21.00000    0.02003    0.00635 =
         0.01551   -0.00052    0.00245   -0.00358
C23A  1    0.089643    0.209517    0.325509   -21.00000    0.02362    0.02317 =
         0.02145   -0.01010   -0.00155   -0.00798
AFIX 137
H23D  2    0.024608    0.194797    0.279326   -21.00000   -1.50000
H23E  2    0.125018    0.130760    0.375322   -21.00000   -1.50000
H23F  2    0.184638    0.230991    0.295601   -21.00000   -1.50000
AFIX   0
HKLF 4


REM  hasj200807a_a.res in P-1
REM wR2 = 0.0894, GooF = S = 1.048, Restrained GooF = 0.941 for all data
REM R1 = 0.0321 for 4567 Fo > 4sig(Fo) and 0.0360 for all 5068 data
REM 382 parameters refined using 1546 restraints

END

WGHT      0.0475      0.3211

REM Highest difference peak  0.339,  deepest hole -0.238,  1-sigma level  0.040
Q1    1   0.5565  0.1606  0.0612  11.00000  0.05    0.34
Q2    1  -0.0043  0.5108  0.5346  11.00000  0.05    0.31
Q3    1   0.3675  0.2181 -0.0048  11.00000  0.05    0.30
Q4    1   0.0686  0.2720  0.5346  11.00000  0.05    0.27
Q5    1   0.0490  0.3459  0.4081  11.00000  0.05    0.27
Q6    1   0.4650 -0.0339  0.0187  11.00000  0.05    0.26
Q7    1   0.2355  0.3439  0.4598  11.00000  0.05    0.24
Q8    1   0.4495  0.0303  0.0022  11.00000  0.05    0.24
Q9    1   0.2371  0.2636 -0.0525  11.00000  0.05    0.23
Q10   1   0.2744  0.3452 -0.0302  11.00000  0.05    0.23
Q11   1   0.5786  0.1971 -0.0675  11.00000  0.05    0.22
Q12   1   0.6496  0.2711 -0.0969  11.00000  0.05    0.21
Q13   1   0.7042  0.1604 -0.1057  11.00000  0.05    0.21
Q14   1   0.6828  0.1258  0.1148  11.00000  0.05    0.21
;
_shelx_res_checksum              79554
_shelx_hkl_file                  
;
   0   0   4 42356.0 858.090   2
   0   0   5 6735.56 205.759   2
   0   0  -5 6554.44 278.522   3
   0   0  -6 1496.25 145.009   3
   0   0   6 1612.04 88.6739   2
   0   0  -7 17850.3 608.413   3
   0   0  -8 11443.0 500.186   3
   0   0  -9 184395. 3890.35   3
   0   0  10 33425.9 1130.16   8
   0   0 -10 31262.5 1061.37   3
   0   0  11 44645.4 1449.97   8
   0   0 -11 46285.1 1417.39   3
   0   0  11 44833.6 1363.63  12
   0   0  12 4430.43 370.483  12
   0   0  12 4127.76 394.805   8
   0   0 -12 4555.44 406.253   3
   0   0  13 3036.74 300.726  10
   0   0  13 2982.83 314.257  12
   0   0  13 2682.29 341.942   8
   0   0  14 4716.46 447.355   8
   0   0  14 5052.02 385.904  10
   0   0  14 4677.27 391.721  12
   0   0  15 28972.0 1078.22   8
   0   0  15 28576.7 931.676  10
   0   0  16 547.296 140.469   8
   0   0 -16 462.922 114.073  11
   0   0 -17 11203.0 427.923  11
   0   1 -17 10.5845 55.7142  11
   0   1 -16 17920.1 650.892  11
   0  -1  15 224.984 112.059  12
   0  -1  15-4.35408 106.478   8
   0  -1  14 7775.66 549.520   8
   0  -1  14 7483.06 452.650  10
   0  -1  14 6996.50 485.111  12
   0  -1  13 3.04151 132.288   8
   0  -1  13 57.5365 100.765  12
   0  -1  12 15362.1 791.258   8
   0  -1  12 15625.4 751.278  12
   0  -1  11 10450.1 591.690  12
   0   1 -11 10831.3 602.279   3
   0  -1  11 9492.19 605.816   8
   0  -1  10 116.356 84.3057  12
   0   1 -10-46.4456 86.4551   3
   0  -1  10 185.016 135.233   8
   0   1  -9 171629. 3682.95   3
   0   1  -8 918.326 143.114   3
   0   1  -7 69702.9 1639.16   3
   0   1  -6 21341.4 649.508   3
   0   1  -5 12807.5 428.359   3
   0   1  -4 39336.2 905.575   3
   0   1  -3 12869.2 360.904   3
   0   1  -2 56895.1 1138.76   3
   0   1  -1 319818. 5876.28   3
   0   1   0 8971.93 227.857   1
   0   1   0 9155.67 224.554   2
   0   1   1 205877. 3810.10   1
   0   1   1 205877. 3805.58   2
   0   1   2 33741.7 665.650   2
   0   1   2 32355.9 695.437   1
   0   1   3 118.428 24.9783   2
   0  -1  -3 149.971 37.9226   3
   0   1   3 65.2007 40.5482   1
   0   1   4 5949.28 171.417   2
   0  -1  -4 5961.45 232.382   3
   0  -1  -5 184019. 3586.32   3
   0   1   5 184022. 3432.82   2
   0  -1  -6 23508.3 672.455   3
   0   1   6 23760.6 508.974   2
   0  -1  -7 25821.7 766.013   3
   0  -1  -8 16125.7 604.684   3
   0  -1  -9 330.674 109.604   3
   0  -1 -10 115847. 2681.39   3
   0  -1 -11 200.487 98.9703   3
   0   1  11 136.181 128.575   8
   0   1  11 39.5381 113.515  12
   0   1  12 69142.1 1953.01   8
   0   1  12 63288.1 1792.29  10
   0   1  12 69232.2 1810.64  12
   0  -1 -12 65262.5 1880.59   3
   0   1  13-191.290 106.175  10
   0   1  13-117.102 95.1998  12
   0   1  13 0.76797 116.577   8
   0   1  14 46245.7 1385.72  10
   0   1  14 44052.5 1351.42  12
   0   1  14 44700.6 1513.22   8
   0   1  15 114.369 84.8088  10
   0   1  15-131.436 138.548   8
   0  -1 -16 29543.1 894.556  11
   0   1  16 28808.4 907.898  10
   0   1  16 27908.4 1039.75   8
   0   1  17 40.1546 74.6277  13
   0   1  17 74.8037 90.6062   8
   0   2 -16 1446.85 164.897  11
   0  -2  15 20938.1 803.420  12
   0  -2  14 109.623 90.1182  10
   0  -2  14-30.3136 114.328   8
   0  -2  14 75.5249 102.665  12
   0  -2  13 8510.84 547.485  12
   0  -2  13 8189.92 559.387   8
   0  -2  12 1465.59 255.776   8
   0  -2  12 1281.72 236.486  12
   0  -2  11 8075.93 530.040  12
   0  -2  11 6993.47 521.040   8
   0   2 -11 7838.22 514.161   3
   0   2 -10 6203.47 427.166   3
   0  -2  10 6260.88 445.449  12
   0  -2  10 5933.96 457.035   8
   0   2  -9 149439. 3359.85   3
   0  -2   9 157293. 3421.90  12
   0   2  -8 19829.3 725.298   3
   0   2  -7 19694.8 676.987   3
   0   2  -6 62213.0 1459.90   3
   0   2  -5 11547.0 415.632   3
   0   2  -4 187258. 3633.01   3
   0   2  -3 41912.5 924.307   3
   0   2  -2 55585.0 1129.25   3
   0   2  -1 46091.2 914.001   3
   0   2   0 687389. 12518.5   1
   0   2   0 677532. 12507.1   2
   0   2   0 662982. 12400.2   3
   0   2   1 7719.17 237.611   1
   0   2   1 7532.80 237.333   2
   0   2   2 600889. 11069.6   1
   0   2   2 601638. 11065.1   2
   0   2   3 18671.1 480.170   1
   0   2   3 18981.5 451.663   2
   0  -2  -3 18635.3 452.181   3
   0   2   4 11082.2 316.339   2
   0   2   4 10292.9 358.809   1
   0  -2  -5 19286.2 552.803   3
   0   2   5 20500.4 479.461   2
   0  -2  -6 22897.2 657.981   3
   0   2   6 23322.6 533.473   2
   0  -2  -7 9915.23 411.257   3
   0  -2  -8 3937.41 271.773   3
   0  -2  -9 4660.92 318.934   3
   0  -2 -10 28616.3 968.367   3
   0   2  11 3594.11 351.240   8
   0  -2 -11 3177.24 308.347   3
   0   2  11 3014.26 300.186  10
   0  -2 -12 16793.6 782.107   3
   0   2  12 15753.9 731.001  10
   0   2  12 17086.5 814.875   8
   0   2  13 367.519 111.897  10
   0   2  13 586.497 179.444   8
   0   2  14 2138.03 299.846   8
   0   2  14 1813.27 238.448  10
   0   2  15 3234.94 299.962  10
   0   2  15 3310.74 356.183   8
   0   2  16 937.026 173.798  13
   0   2  16 1290.03 218.061   8
   0   2  16 1291.11 177.000  10
   0   2  17 279.396 105.525   8
   0   2  17 343.843 104.906  13
   0   3 -16 10787.5 419.922  11
   0   3 -15 2300.84 214.990  11
   0  -3  14 13665.8 668.840  12
   0  -3  13 7542.45 521.219  12
   0  -3  12 2274.95 291.949   8
   0  -3  12 2756.54 321.828  12
   0  -3  11 9325.13 583.078  12
   0  -3  11 7508.23 531.194   8
   0  -3  10 32821.8 1202.28   8
   0  -3  10 36451.6 1237.72  12
   0   3 -10 34045.5 1156.69   3
   0   3  -9 15597.1 678.065   3
   0  -3   9 15006.4 716.623   8
   0  -3   9 15397.0 726.875  12
   0  -3   8 44030.7 1338.26  12
   0   3  -8 46409.5 1287.42   3
   0   3  -7 30194.3 917.475   3
   0   3  -6 6.02510 59.7617   3
   0   3  -5 16074.9 531.672   3
   0   3  -4 7583.75 303.369   3
   0   3  -3 153915. 2990.91   3
   0   3  -2 2166.54 115.445   3
   0   3  -1 21184.6 598.558   1
   0   3  -1 20432.4 455.666   3
   0   3   0 7957.18 298.125   2
   0   3   0 8354.83 309.047   1
   0   3   1 266337. 5163.77   1
   0   3   1 279717. 5174.95   2
   0   3   2 24700.6 612.401   1
   0   3   2 24259.2 620.543   2
   0   3   3 43317.5 965.771   1
   0  -3  -3 42418.9 891.909   3
   0   3   3 42661.4 959.630   2
   0  -3  -4 32586.4 751.958   3
   0   3   4 32605.8 772.531   2
   0   3   4 33491.5 808.838   1
   0   3   5 5363.73 220.591   2
   0   3   5 5402.29 258.141   1
   0   3   6 1813.12 122.822   2
   0   3   6 1508.50 154.594   1
   0  -3  -6 1722.99 148.684   3
   0  -3  -7 66907.1 1537.59   3
   0  -3  -8 4119.42 275.400   3
   0  -3  -9 19236.4 703.228   3
   0   3  10 24692.7 951.899   6
   0  -3 -10 24956.4 879.734   3
   0   3  11 10108.9 607.169   6
   0   3  11 10447.1 597.015   8
   0   3  11 11036.6 580.007  10
   0  -3 -11 11338.8 585.814   3
   0  -3 -12 95988.0 2432.82   3
   0   3  12 94574.6 2387.04  10
   0   3  12 97789.4 2489.56   8
   0   3  13 50.7146 109.748   8
   0   3  13 74.9585 93.7530  10
   0   3  14 5684.47 427.109  10
   0   3  14 6550.81 503.799   8
   0   3  15 2908.04 292.706  10
   0   3  15 2285.11 262.742  13
   0   3  15 3403.16 355.261   8
   0   3  16 23607.6 846.692  10
   0   3  16 25231.5 958.989   8
   0   3  16 23861.4 864.242  13
   0   3  17 2303.95 205.741  10
   0   3  17 2240.45 211.681  13
   0   3  17 2503.13 252.658   8
   0   3  18 27786.2 823.211   8
   0   4 -15 1646.49 165.008  11
   0  -4  14-64.0974 91.6424  12
   0   4 -14 177.519 101.534  11
   0  -4  13 4926.24 403.355  12
   0  -4  12 60.8011 113.196  12
   0  -4  11 428.735 176.432  12
   0  -4  10 4501.06 406.646  12
   0  -4   9 1392.20 234.793  12
   0  -4   8 48936.7 1471.53  12
   0   4  -7 3872.54 281.298   3
   0  -4   7 3893.15 340.991  12
   0   4  -6 10775.3 457.182   3
   0   4  -5 10735.0 418.537   3
   0   4  -4 46967.8 1093.84   3
   0   4  -3 37249.6 858.729   3
   0   4  -2 601.838 117.289   1
   0   4  -2 52.5936 30.9057   3
   0   4  -1 709.852 54.4276   3
   0   4  -1 740.806 119.202   1
   0   4   0 1049.48 121.701   1
   0   4   1 477.352 87.6792   2
   0   4   1 375.864 74.7375   1
   0   4   2 92430.3 1940.66   1
   0   4   2 93155.9 1962.25   2
   0  -4  -3 1617.11 85.9276   3
   0   4   3 1606.55 134.310   1
   0   4   3 1424.20 137.293   2
   0   4   4 1297.33 129.211   1
   0   4   4 1399.27 136.436   2
   0  -4  -4 1170.13 91.7628   3
   0  -4  -5 6453.56 259.304   3
   0   4   5 6586.85 307.118   1
   0   4   5 6222.67 285.560   2
   0   4   6 20402.2 587.979   2
   0   4   6 20387.3 641.563   1
   0  -4  -6 19903.6 590.184   3
   0   4   7 26599.1 819.966   1
   0  -4  -7 27472.4 774.632   3
   0   4   7 27142.0 717.304   2
   0  -4  -8 14147.1 538.983   3
   0  -4  -9 29683.4 924.117   3
   0  -4 -10 7975.76 448.562   3
   0   4  10 8600.02 534.112   6
   0   4  10 7622.54 468.674  10
   0   4  10 7472.26 464.908   8
   0   4  11 39403.0 1308.35   6
   0   4  11 38384.8 1210.05  10
   0   4  11 37346.0 1220.33   8
   0   4  12 31760.2 1141.88   8
   0   4  12 30921.0 1098.25  10
   0   4  12 28159.2 1067.46  13
   0  -4 -12 30222.3 1092.63   3
   0   4  13 3207.45 329.708  13
   0   4  13 3289.28 332.880  10
   0   4  13 2881.52 327.558   8
   0   4  14 6023.11 443.794  13
   0   4  14 6279.36 479.520   8
   0   4  14 6149.40 444.156  10
   0   4  15 3492.04 357.100   8
   0   4  15 3084.11 306.368  13
   0   4  15 3763.01 332.126  10
   0   4  16 256.203 113.604  13
   0   4  16 172.346 93.2945  10
   0   4  17 46120.7 1268.12   8
   0   4  17 43110.4 1165.24  10
   0   4  18 43.1691 52.4005   8
   0   5 -14 2031.06 186.321  11
   0   5 -13 1675.16 195.228  11
   0  -5  13 1612.94 221.031  12
   0  -5  12 12259.1 644.108  12
   0  -5  11 7810.51 533.884  12
   0  -5  10 653.989 190.110  12
   0  -5   9 16743.7 804.113  12
   0   5  -8 23466.7 1040.86   1
   0  -5   8 21832.7 916.075  12
   0   5  -7 20066.6 922.443   1
   0  -5   7 19621.9 830.271  12
   0   5  -6 19037.4 855.628   1
   0  -5   6 19239.1 783.748  12
   0   5  -5 1872.13 246.623   1
   0   5  -4 23282.6 868.994   1
   0   5  -3 1586.03 196.485   1
   0   5  -2 3380.14 268.044   1
   0   5  -1 13007.5 528.119   1
   0   5   0 1037.48 139.988   1
   0   5   1 57.0681 64.7406   1
   0   5   2 478.037 101.412   1
   0   5   3 364950. 7037.19   2
   0   5   3 366565. 6996.49   1
   0   5   4 12250.5 459.596   1
   0   5   4 12046.1 468.923   2
   0   5   5 31911.6 898.588   2
   0   5   5 32451.9 896.005   1
   0   5   6 16972.4 594.465   1
   0   5   6 15716.0 558.625   2
   0   5   7 25686.8 816.833   1
   0   5   9 47455.8 1407.07  10
   0   5   9 46249.5 1490.26   7
   0   5   9 48800.9 1457.68   6
   0   5  10 2678.03 281.465  13
   0   5  10 2611.94 284.170  10
   0   5  10 2837.50 322.307   6
   0   5  10 2693.76 288.569   8
   0   5  11 19645.4 820.171  13
   0   5  11 19141.9 822.382   8
   0   5  11 18997.0 831.477  10
   0   5  11 19992.5 912.630   6
   0   5  12 12749.4 672.145   8
   0   5  12 12687.4 665.161  10
   0   5  12 11741.1 620.532  13
   0   5  12 12304.6 715.412   6
   0   5  13 153.738 125.999   8
   0   5  13 269.784 131.948  13
   0   5  13 416.265 143.391  10
   0   5  14 224.182 115.801  13
   0   5  14-40.8082 97.4650   8
   0   5  14 9.63707 95.7436  10
   0   5  15 293.599 131.049   8
   0   5  15 160.890 86.6813  10
   0   5  15 340.604 108.235  13
   0   5  16 10241.0 513.168  10
   0   5  16 9968.16 527.588   8
   0   5  17 1079.95 147.810  10
   0   5  17 1463.10 180.017   8
   0   6 -13 41314.6 1079.73  11
   0   6 -13 47008.8 1197.71   7
   0   6 -12-110.572 69.7719   4
   0   6 -12 39.0260 73.1141  11
   0   6 -12 103.464 77.8210   7
   0  -6  11 27192.4 1014.58  12
   0   6 -11 27316.5 912.374  11
   0  -6  10 23.1538 110.743  12
   0  -6   9 20970.6 917.425  12
   0  -6   8 12571.5 668.261  12
   0  -6   7 57115.7 1687.99  12
   0   6  -7 62630.1 1894.20   1
   0   6  -6 38638.0 1357.75   1
   0  -6   6 37129.3 1222.32  12
   0  -6   5 4517.36 357.298  12
   0   6  -5 4723.73 338.290   5
   0   6  -5 4636.80 404.030   1
   0   6  -4 28922.1 1060.19   1
   0   6  -3 3982.29 337.863   1
   0   6  -2 36594.5 1141.65   1
   0   6  -1 13693.0 596.549   1
   0   6   0 887.325 153.080   1
   0   6   1 84.8240 70.0630   1
   0   6   2 165269. 3434.51   1
   0   6   3 3570.80 253.346   1
   0   6   4 51116.3 1301.86   1
   0   6   5 5074.68 312.568   1
   0   6   6 32957.5 980.095   1
   0   6   7 4945.03 329.933   1
   0   6   8 130004. 2995.83   5
   0   6   8 133246. 3130.44   7
   0   6   8 128311. 3028.13   6
   0   6   8 130870. 3049.43  10
   0   6   9-32.6213 99.6018   6
   0   6   9 171.499 146.313   7
   0   6   9 100.753 98.0370  10
   0   6  10 26257.7 1100.75   7
   0   6  10 28114.8 1050.79  10
   0   6  10 25322.0 1043.69   6
   0   6  11 5433.07 469.477   6
   0   6  11 5115.92 427.909  10
   0   6  11 5552.83 414.857   8
   0   6  12 4709.38 409.542  10
   0   6  12 5231.34 408.846   8
   0   6  12 5843.82 491.536   6
   0   6  13 16425.8 754.426   8
   0   6  13 16037.0 777.162  10
   0   6  14 195.850 104.253  10
   0   6  14 295.848 133.844   8
   0   6  15 2506.33 274.557  10
   0   6  15 2615.43 267.793   8
   0   6  16 54.9350 69.6888   8
   0   6  16-166.890 97.0460  10
   0   6  17 19069.9 620.870   8
   0   6  17 19513.7 642.995  10
   0   7 -12 1668.16 178.054   7
   0   7 -11 4349.91 319.212   7
   0   7 -10 4709.20 373.444   7
   0  -7   9 583.095 150.769  12
   0   7  -9 459.602 120.729   4
   0   7  -9 538.775 151.177   7
   0   7  -8 15635.8 677.758   4
   0  -7   8 13199.9 684.898  12
   0   7  -8 14787.7 744.598   7
   0  -7   7 30906.0 1121.43  12
   0   7  -7 32644.5 1086.24   4
   0   7  -7 33143.4 1199.92   7
   0   7  -6 3301.70 343.321   7
   0   7  -6 2992.78 297.248   4
   0   7  -5 26346.0 1049.45   7
   0   7  -5 28138.4 1120.80   1
   0   7  -5 28763.7 968.392   5
   0   7  -5 26954.5 961.739   4
   0   7  -4 2936.37 311.897   7
   0   7  -4 2603.55 273.439   5
   0   7  -4 2762.31 326.306   1
   0   7  -4 2391.72 255.314   4
   0   7  -3 74659.2 2045.67   1
   0   7  -3 75853.3 2027.16   7
   0   7  -3 76663.5 1926.53   5
   0   7  -2 642.595 162.641   7
   0   7  -2 561.881 149.139   1
   0   7  -2 340.421 106.034   5
   0   7  -1 224576. 4811.62   7
   0   7  -1 234208. 4819.09   1
   0   7  -1 226624. 4728.73   5
   0   7   0 7408.04 439.982   1
   0   7   1 142386. 3128.41   1
   0   7   2 9.34941 64.2127   1
   0   7   3 51285.5 1376.70   1
   0   7   4 25563.1 854.682   1
   0   7   5 22051.7 781.344   1
   0   7   5 21681.5 877.515   7
   0   7   5 22341.1 842.760   5
   0   7   5 21296.2 888.956  10
   0   7   6 17321.7 786.223   7
   0   7   6 17537.5 736.317   4
   0   7   6 17890.5 757.023   5
   0   7   6 18837.3 823.858  10
   0   7   7 25522.2 960.434   6
   0   7   7 26701.0 978.816   5
   0   7   7 26458.9 1024.83  10
   0   7   7 26037.6 957.454   4
   0   7   7 23481.5 998.948   7
   0   7   8 48483.3 1508.42   6
   0   7   8 49726.8 1566.81  10
   0   7   8 50020.5 1507.06   5
   0   7   8 49954.9 1590.64   7
   0   7   9 1577.45 250.528  10
   0   7   9 1799.61 280.977   7
   0   7   9 1638.98 260.291   6
   0   7   9 1844.74 261.830   5
   0   7  10 8086.37 596.258   7
   0   7  10 8674.52 579.692   6
   0   7  10 10027.2 614.189  10
   0   7  11 2861.20 336.675   6
   0   7  11 2894.11 338.939  10
   0   7  12 813.333 212.384  10
   0   7  12 594.901 172.027   6
   0   7  13 4486.70 405.714  10
   0   7  14 20631.1 861.065  10
   0   7  15 5800.98 399.402  10
   0   7  16 14219.3 584.188  10
   0   8 -11 4911.74 286.765   7
   0   8 -10 11421.4 522.393   7
   0   8  -9 12092.4 588.187   7
   0   8  -8 2552.16 280.927   7
   0   8  -7 69757.9 1936.08   7
   0   8  -6 1667.56 247.666   7
   0   8  -5 24429.5 1003.40   7
   0   8  -5 25081.2 904.640   5
   0   8  -4 9592.81 532.018   5
   0   8  -4 9556.01 588.973   7
   0   8  -3 819.525 192.088   1
   0   8  -3 487.265 142.063   5
   0   8  -3 598.776 160.980   7
   0   8  -2 20329.2 891.300   1
   0   8  -2 21497.4 909.073   7
   0   8  -2 22534.2 863.066   5
   0   8  -1 4281.41 372.527   7
   0   8  -1 4563.92 385.808  13
   0   8  -1 3624.51 343.478   1
   0   8  -1 3888.87 334.810   5
   0   8   0 284.983 139.521   7
   0   8   0 63.7440 91.4389   1
   0   8   0 47.2034 115.369   5
   0   8   1 1478.46 231.371   7
   0   8   1 1313.65 211.023   5
   0   8   1 1603.40 212.547   1
   0   8   2 4516.77 348.021   1
   0   8   2 4566.81 388.522   7
   0   8   2 3824.45 388.038  10
   0   8   2 4489.21 376.599   5
   0   8   3 2561.98 288.612   5
   0   8   3 2153.86 276.621   7
   0   8   3 2247.80 294.862  10
   0   8   4 7837.60 547.864  10
   0   8   4 8249.79 513.178   5
   0   8   4 8174.92 529.182   7
   0   8   4 7555.47 463.948   4
   0   8   5 6068.20 489.306  10
   0   8   5 6655.61 484.810   7
   0   8   5 6477.23 456.829   5
   0   8   5 5885.22 414.082   4
   0   8   6 10449.4 575.711   4
   0   8   6 10761.4 651.759  10
   0   8   6 10609.2 600.842   5
   0   8   6 10564.5 575.189   6
   0   8   6 10050.3 622.294   7
   0   8   7 13366.9 738.648   7
   0   8   7 13998.4 758.140  10
   0   8   7 13182.9 663.105   4
   0   8   7 12319.2 672.963   5
   0   8   7 12417.0 649.300   6
   0   8   8 4294.23 377.056   6
   0   8   8 4751.51 433.284  10
   0   8   8 4049.54 408.904   7
   0   8   8 3719.17 370.545   5
   0   8   9 17572.8 868.502  10
   0   8   9 16977.2 874.857   7
   0   8   9 16807.8 806.605   5
   0   8   9 17294.3 824.017   6
   0   8  10 1126.40 254.090   7
   0   8  10 1391.49 257.725  10
   0   8  10 882.818 185.219   6
   0   8  11 14022.7 754.664   6
   0   8  11 15287.4 782.156  10
   0   8  12 4380.71 406.737  10
   0   8  13 12024.0 651.487  10
   0   8  14 4484.90 361.473  10
   0   8  15 5118.57 353.127  10
   0   8  16 26.8647 66.3320  10
   0   9  -9 717.413 123.292   7
   0   9  -8 9021.34 470.004   7
   0   9  -7 296.317 113.212   7
   0   9  -6 41279.2 1312.63   7
   0   9  -5 206.291 124.202   7
   0   9  -5 229.980 99.4480   5
   0   9  -4 35177.6 1237.26   7
   0   9  -4 35120.1 1132.42   5
   0   9  -3 3981.95 373.939   7
   0   9  -3 4003.41 345.052   5
   0   9  -2 11587.8 609.997   5
   0   9  -2 10882.7 632.120   7
   0   9  -1 41435.0 1314.17   5
   0   9  -1 39446.3 1352.99   7
   0   9   0 8947.03 573.122   7
   0   9   0 9364.88 554.243   5
   0   9   1 23856.0 993.368   7
   0   9   1 24067.2 956.141   5
   0   9   2 572.374 164.491   7
   0   9   2 488.634 165.815   5
   0   9   3 59528.9 1733.38   5
   0   9   3 60081.1 1779.81   7
   0   9   4 11474.2 645.850   5
   0   9   4 10422.3 670.788  10
   0   9   4 11797.2 672.637   7
   0   9   5 124076. 3051.08   5
   0   9   5 130973. 3143.64   7
   0   9   5 127826. 2958.14   4
   0   9   5 125806. 3196.03  10
   0   9   6 1811.44 248.343   4
   0   9   6 2242.36 323.529   7
   0   9   6 2083.12 317.599  10
   0   9   6 2380.14 302.530   5
   0   9   7 15164.9 805.311   7
   0   9   7 15426.5 832.566  10
   0   9   7 15233.4 768.589   5
   0   9   8 1210.46 213.282   6
   0   9   8 1402.74 264.597   7
   0   9   8 1341.55 231.491   5
   0   9   8 1356.32 259.536  10
   0   9   9 2144.44 286.278   6
   0   9   9 1703.04 286.667  10
   0   9   9 2273.56 290.731   5
   0   9   9 2298.55 333.660   7
   0   9  10 963.033 202.489   6
   0   9  10 625.725 200.162   7
   0   9  10 540.313 171.178  10
   0   9  11 5.86984 104.821  10
   0   9  11 157.075 115.814   6
   0   9  12-35.5125 108.155  10
   0   9  13 6909.75 459.513  10
   0   9  14 12209.0 574.332  10
   0   9  15 2395.27 222.546  10
   0  10  -8-36.7235 58.1725   7
   0  10  -7 4506.44 295.639   7
   0  10  -6 9146.42 470.603   7
   0  10  -5 5.81702 94.9679   7
   0  10  -4 38205.3 1128.21   5
   0  10  -4 37996.8 1224.52   7
   0  10  -3 7659.01 494.338   7
   0  10  -3 7574.35 452.553   5
   0  10  -2 44984.2 1410.76   7
   0  10  -2 41895.7 1311.42   5
   0  10  -1 3553.38 356.212   7
   0  10  -1 3120.22 310.055   5
   0  10   0 21218.8 918.344   7
   0  10   0 21449.9 881.744   5
   0  10   1-55.0161 104.455   5
   0  10   1-87.9467 106.773   7
   0  10   2 159.992 121.094   5
   0  10   2-75.8032 125.108   7
   0  10   3 48.0636 111.638   5
   0  10   3 69.7383 136.509   7
   0  10   4 13777.1 717.787   5
   0  10   4 13975.9 759.020   7
   0  10   5 4554.86 428.821   7
   0  10   5 4471.68 406.867   5
   0  10   6 5363.26 469.675   7
   0  10   6 4927.56 473.228  10
   0  10   6 5599.56 449.525   5
   0  10   7 1895.09 292.625   7
   0  10   7 1575.46 280.834  10
   0  10   7 1910.27 273.320   5
   0  10   8 9669.67 637.795  10
   0  10   8 10172.5 600.717   5
   0  10   8 10083.0 649.971   7
   0  10   9 6167.82 424.146   6
   0  10   9 5763.35 479.233  10
   0  10   9 6589.61 510.345   7
   0  10  10 14717.6 754.558  10
   0  10  10 13302.0 722.169   7
   0  10  11 21545.7 900.773  10
   0  10  12 2319.13 262.263  10
   0  10  13 18513.0 726.526  10
   0  10  14 970.949 145.933  10
   0  11  -5 2079.99 192.677   7
   0  11  -4 11681.9 523.353   7
   0  11  -3 8278.09 455.191   7
   0  11  -3 8228.81 416.370   5
   0  11  -2 5086.46 369.910   7
   0  11  -2 4569.75 326.862   5
   0  11  -1 1086.72 170.233   5
   0  11  -1 1333.67 199.322   7
   0  11   0 352.681 119.695   7
   0  11   0 816.950 169.560   5
   0  11   1-185.420 112.779   5
   0  11   1 336.853 164.572   7
   0  11   2 168.313 109.643   5
   0  11   2 190.450 121.827   7
   0  11   3 204.996 139.871   5
   0  11   3 190.254 127.368   7
   0  11   4 120.995 112.581   7
   0  11   4 149.383 136.253   5
   0  11   5 11714.7 638.753   5
   0  11   5 11340.0 645.842   7
   0  11   6 4733.04 398.779   5
   0  11   6 5272.42 440.556   7
   0  11   7 8617.11 527.068   5
   0  11   7 8607.85 562.215   7
   0  11   8 4540.19 390.721   7
   0  11   8 4517.68 377.527   5
   0  11   9 2478.04 289.850   7
   0  11   9 2180.42 276.982  10
   0  11  10 6087.23 426.330  10
   0  11  11 6281.78 406.026  10
   0  11  12 1542.11 192.465  10
   0  12  -3 5681.04 292.862   7
   0  12  -2 2741.59 221.774   7
   0  12  -1 16718.3 628.190   7
   0  12  -1 16204.6 584.966   5
   0  12   0 17023.8 662.454   7
   0  12   0 16341.5 618.747   5
   0  12   1 6704.59 389.991   5
   0  12   1 6997.85 412.956   7
   0  12   2 23724.7 854.489   7
   0  12   2 24348.1 846.628   5
   0  12   3-36.7691 77.1603   7
   0  12   3 65.9625 85.5356   5
   0  12   4 15995.2 676.363   5
   0  12   4 15459.3 680.102   7
   0  12   5 916.353 169.846   5
   0  12   5 1210.66 186.918   7
   0  12   6 29707.9 1004.27   7
   0  12   6 29376.1 974.138   5
   0  12   7 8780.40 484.144   7
   0  12   8 16677.2 680.814   7
   0  13   3 5247.63 284.449   5
   0  13   3 5414.29 296.854   7
   0  13   4 172.664 72.3074   7
   0  13   5 11787.0 467.566   7
   0  13   6 590.726 110.691   7
  -1  12   8 147.542 69.1108   7
  -1  12   7 10523.4 490.679   7
  -1  12   6-148.158 97.7742   7
  -1  12   5 16401.5 652.035   7
  -1  12   4 248.034 94.8308   7
  -1  12   4 413.711 120.155   5
  -1  12   3 16931.6 640.531   5
  -1  12   3 17409.0 671.470   7
  -1  12   2 865.874 137.895   5
  -1  12   2 1163.69 164.130   7
  -1  12   1 21939.7 719.323   5
  -1  12   1 24759.1 789.387   7
  -1  12   0 572.885 114.494   7
  -1  12  -1 239.960 84.8847   7
  -1  11   9 1605.76 226.364   7
  -1  11   8 40.8776 83.5589   7
  -1  11   7 4406.88 375.815   7
  -1  11   6 219.528 123.101   7
  -1  11   6 196.276 98.4564   5
  -1  11   5 6284.69 451.084   7
  -1  11   5 6706.67 454.109   5
  -1  11   4 214.664 102.196   7
  -1  11   4 387.377 147.052   5
  -1  11   3 613.967 150.006   7
  -1  11   3 847.506 179.027   5
  -1  11   2 3240.14 316.212   7
  -1  11   2 2951.94 294.466   5
  -1  11   1 182.956 119.284   7
  -1  11   1 77.4575 92.2293   5
  -1  11   0 4824.90 363.724   7
  -1  11   0 4051.68 315.635   5
  -1  11  -1 1380.04 192.251   7
  -1  11  -1 773.983 148.831   5
  -1  11  -2 112.327 65.9660   7
  -1  11  -3 810.011 137.461   7
  -1  11  -4 1506.41 164.336   7
  -1  11  -5 4173.99 244.017   7
  -1  10  13 25.8620 71.7149  10
  -1  10  12 13344.8 601.659  10
  -1  10  11 2040.01 252.738  10
  -1  10  10 23468.7 937.126   7
  -1  10  10 22342.1 915.838  10
  -1  10  10 20918.1 807.982   6
  -1  10   9-10.2966 108.380   7
  -1  10   9 200.670 145.100  10
  -1  10   9 56.6641 85.8739   6
  -1  10   8 1568.54 265.458   7
  -1  10   8 1542.20 259.934  10
  -1  10   7 765.471 193.122   5
  -1  10   7 837.571 204.969   7
  -1  10   6 6115.60 473.529   5
  -1  10   6 5908.76 422.746   4
  -1  10   6 6472.76 496.555   7
  -1  10   5 16298.1 797.041   5
  -1  10   5 17469.2 837.968   7
  -1  10   5 15922.6 717.157   4
  -1  10   4 2305.94 267.594   4
  -1  10   4 3031.37 345.199   5
  -1  10   4 2815.52 331.197   7
  -1  10   3 7258.33 519.129   7
  -1  10   3 6721.59 438.141   4
  -1  10   3 6454.95 485.588   5
  -1  10   2 366.536 150.944   7
  -1  10   2 593.327 168.554   5
  -1  10   2 553.936 141.398   4
  -1  10   1 753.275 171.655   5
  -1  10   1 1104.13 178.753   4
  -1  10   1 1099.36 213.840   7
  -1  10   0 9.56313 77.1589   4
  -1  10   0 63.2091 130.775   7
  -1  10  -1 20389.9 860.917   7
  -1  10  -1 19083.6 786.346   5
  -1  10  -1 19122.9 741.606   4
  -1  10  -2 78.5376 91.9394   7
  -1  10  -2 32.5352 85.0807   5
  -1  10  -3 14383.4 674.949   7
  -1  10  -4 146.493 99.5754   7
  -1  10  -5 24546.5 851.923   7
  -1  10  -6 219.795 78.6508   7
  -1  10  -7 6749.17 335.239   7
  -1   9  14 6537.82 373.737  10
  -1   9  13 18050.8 736.348  10
  -1   9  12 5974.96 435.047  10
  -1   9  11 19336.6 829.682   6
  -1   9  11 19896.4 875.907  10
  -1   9  10 10716.9 663.964   7
  -1   9  10 12119.8 684.098  10
  -1   9  10 11611.2 629.064   6
  -1   9   9 13102.7 743.106  10
  -1   9   9 13077.2 745.171   7
  -1   9   9 13094.7 686.733   6
  -1   9   8 18622.6 912.417  10
  -1   9   8 17774.8 849.008   5
  -1   9   8 17190.5 791.632   6
  -1   9   8 18349.1 891.432   7
  -1   9   7 1646.66 265.468   5
  -1   9   7 1601.59 232.479   4
  -1   9   7 1895.47 252.238   6
  -1   9   7 1340.79 257.494  10
  -1   9   7 1216.21 239.558   7
  -1   9   6 11822.6 641.800   4
  -1   9   6 12311.4 748.568  10
  -1   9   6 13272.6 736.165   7
  -1   9   6 12753.1 706.404   5
  -1   9   5 420.576 225.095  10
  -1   9   5 250.218 143.720   7
  -1   9   5 209.426 110.293   4
  -1   9   5 176.753 138.682   5
  -1   9   4 22715.7 967.719   5
  -1   9   4 23094.2 991.693   7
  -1   9   4 22531.9 902.706   4
  -1   9   3 8040.75 538.350   5
  -1   9   3 7632.75 536.426   7
  -1   9   3 6673.04 460.397   4
  -1   9   2 7096.81 503.853   5
  -1   9   2 7002.61 466.403   4
  -1   9   1 2238.97 298.185   7
  -1   9   1 2531.45 297.240   5
  -1   9   1 1921.97 239.673   4
  -1   9   0 65361.8 1833.54   5
  -1   9   0 67297.4 1920.49   7
  -1   9   0 66775.5 1801.83   4
  -1   9  -1 549.470 163.329   7
  -1   9  -1 847.223 164.169   4
  -1   9  -2 8068.14 481.637   4
  -1   9  -2 7407.62 517.774   7
  -1   9  -2 7489.42 478.401   5
  -1   9  -3 303.868 117.390   4
  -1   9  -3 369.101 129.163   5
  -1   9  -4 159.578 91.6575   4
  -1   9  -4 64.3547 119.099   7
  -1   9  -5 79.6822 84.0845   4
  -1   9  -5 153.061 133.295   7
  -1   9  -6 19522.4 797.437   7
  -1   9  -6 19015.4 689.408   4
  -1   9  -7 13597.0 607.167   7
  -1   9  -8 5745.61 346.402   7
  -1   9  -9 9555.76 406.953   7
  -1   8  15 1197.59 152.893  10
  -1   8  14 13270.6 606.390  10
  -1   8  13 236.963 130.258  10
  -1   8  12 13662.8 709.111  10
  -1   8  12 13393.3 707.679   6
  -1   8  11 7197.00 517.627   6
  -1   8  11 7862.22 547.597  10
  -1   8  10 4018.33 385.882   6
  -1   8  10 4506.10 423.264  10
  -1   8  10 4058.50 422.153   7
  -1   8   9 21447.9 990.613   7
  -1   8   9 20108.0 945.261  10
  -1   8   9 20747.5 912.968   6
  -1   8   8 5086.79 455.919  10
  -1   8   8 4148.28 381.478   6
  -1   8   8 5532.94 453.337   5
  -1   8   8 5871.62 491.375   7
  -1   8   7-15.4852 103.425   6
  -1   8   7 49.9763 120.842   5
  -1   8   7 108.673 97.9309   4
  -1   8   7 146.171 113.929   7
  -1   8   7 105.985 142.437  10
  -1   8   6 9766.90 600.345   5
  -1   8   6 9099.83 591.111   7
  -1   8   6 9494.04 568.517   4
  -1   8   6 8706.90 530.110   6
  -1   8   6 8930.96 615.868  10
  -1   8   5 14282.7 709.659   4
  -1   8   5 16506.1 848.874  10
  -1   8   5 15176.1 772.604   7
  -1   8   5 15620.4 761.247   5
  -1   8   5 15259.1 696.884   6
  -1   8   4 741.255 187.649   7
  -1   8   4 815.119 181.276   4
  -1   8   4 891.002 225.315  10
  -1   8   4 834.845 211.799   5
  -1   8   3 137.946 109.204   7
  -1   8   3 433.541 165.255   5
  -1   8   3 56.2410 117.366   4
  -1   8   3 521.961 181.828  10
  -1   8   2 10423.7 568.674   4
  -1   8   2 10272.9 601.362   7
  -1   8   2 10869.9 603.865   5
  -1   8   1 43415.9 1358.76   5
  -1   8   1 42654.0 1324.45   4
  -1   8   1 43254.0 1403.00   7
  -1   8   0 1121.67 211.070   7
  -1   8   0 1061.62 191.929   5
  -1   8   0 1011.68 189.213   4
  -1   8  -1 26862.1 989.448   5
  -1   8  -1 27027.4 985.236   4
  -1   8  -1 28011.1 1067.11   7
  -1   8  -2 18.9388 112.621   5
  -1   8  -2 82.8587 87.5037   4
  -1   8  -2 120.522 97.9198   7
  -1   8  -3 1169.57 218.060   7
  -1   8  -3 719.833 152.958   5
  -1   8  -3 1158.16 196.945   4
  -1   8  -4 3027.03 305.887   4
  -1   8  -4 3263.76 342.653   7
  -1   8  -5 3290.45 311.289   4
  -1   8  -5 2903.81 332.495   7
  -1   8  -6 8211.20 534.787   7
  -1   8  -6 8068.04 479.866   4
  -1   8  -7 8143.39 508.197   7
  -1   8  -7 7720.42 446.435   4
  -1   8  -8 22380.6 785.903   4
  -1   8  -8 24135.0 899.398   7
  -1   8  -9 10035.8 508.680   7
  -1   8  -9 9496.77 425.970   4
  -1   8 -10 13369.6 539.339   7
  -1   7  16 7.62837 64.1886  10
  -1   7  15 9745.16 490.865  10
  -1   7  14 10625.4 569.754  10
  -1   7  13 39618.8 1308.71  10
  -1   7  13 38779.2 1339.02   6
  -1   7  12 10737.4 654.017   6
  -1   7  12 10644.7 625.133  10
  -1   7  11 30536.7 1170.15  10
  -1   7  11 30456.9 1173.90   6
  -1   7  10 2226.79 293.915   6
  -1   7  10 2270.13 317.900   7
  -1   7  10 2888.41 331.581  10
  -1   7   9 75604.7 2109.44   6
  -1   7   9 78049.1 2205.55   7
  -1   7   9 76572.0 2153.14  10
  -1   7   8 257.567 134.625   5
  -1   7   8 229.624 140.082  10
  -1   7   8 58.4581 129.679   7
  -1   7   8 178.394 133.658   4
  -1   7   8 206.358 121.919   6
  -1   7   7 16776.5 828.364  10
  -1   7   7 16030.2 779.247   5
  -1   7   7 16683.3 760.220   6
  -1   7   7 15862.5 751.369   4
  -1   7   7 17127.6 820.567   7
  -1   7   6 16500.5 790.636   7
  -1   7   6 16314.3 727.333   6
  -1   7   6 17417.1 788.858   5
  -1   7   6 15395.8 722.656   4
  -1   7   6 16835.1 813.433  10
  -1   7   5 6217.93 424.420   4
  -1   7   5 6074.84 435.145   5
  -1   7   5 6284.54 482.607  10
  -1   7   5 5904.73 406.070   6
  -1   7   5 5629.45 441.881   7
  -1   7   4 40547.1 1269.85   5
  -1   7   4 39834.6 1348.25  10
  -1   7   4 40559.5 1295.99   7
  -1   7   4 38225.7 1215.14   4
  -1   7   3 42928.5 1299.85   4
  -1   7   3 43489.3 1442.38  10
  -1   7   3 46504.1 1391.20   7
  -1   7   3 45002.6 1351.04   5
  -1   7   2 87937.8 2325.97  10
  -1   7   2 88478.0 2224.73   7
  -1   7   2 86778.4 2145.02   4
  -1   7   2 87861.6 2182.83   5
  -1   7   1 5226.93 376.424   4
  -1   7   1 5348.48 399.455   7
  -1   7   1 4670.17 360.819   5
  -1   7   0 100577. 2391.21   5
  -1   7   0 95987.1 2371.26   4
  -1   7   0 102710. 2472.29   7
  -1   7  -1-3.06124 104.622   7
  -1   7  -1 86.2001 101.343   4
  -1   7  -1-33.7424 96.2238   5
  -1   7  -1 122.765 95.2158   1
  -1   7  -2 92575.6 2250.92   5
  -1   7  -2 92016.4 2355.14   7
  -1   7  -2 88975.3 2257.26   4
  -1   7  -2 97236.4 2335.85   1
  -1   7  -3 28.4090 106.818   4
  -1   7  -3 114.316 101.975   5
  -1   7  -3-155.990 119.362   1
  -1   7  -3 0.65930 114.196   7
  -1   7  -4 9269.20 569.915   7
  -1   7  -4 9397.16 536.486   4
  -1   7  -4 8840.87 569.536   1
  -1   7  -5 1470.49 235.335   7
  -1   7  -5 959.897 175.380   4
  -1   7  -6 36823.9 1225.56   4
  -1   7  -6 39111.8 1331.49   7
  -1   7  -7 19.7227 90.2492   4
  -1   7  -7 97.8675 135.994   7
  -1   7  -8 10541.4 613.492   7
  -1   7  -8 10079.0 545.990   4
  -1   7  -9 557.235 131.889   4
  -1   7  -9 194.588 106.554   7
  -1   7 -10 3885.11 322.412   7
  -1   7 -10 3257.79 268.023   4
  -1   7 -11 849.933 128.677   4
  -1   7 -11 1034.20 160.235   7
  -1   7 -12 12722.3 483.720   7
  -1   6  16 10627.8 467.687  10
  -1   6  16 9439.29 456.102   8
  -1   6  15 1379.14 198.379  10
  -1   6  15 1110.58 182.145   8
  -1   6  14 4545.31 364.329   8
  -1   6  14 4862.38 379.381  10
  -1   6  13 13888.9 751.274   6
  -1   6  13 13660.5 692.009  10
  -1   6  13 12344.1 644.126   8
  -1   6  12 5567.63 448.171  10
  -1   6  12 5393.50 412.799   8
  -1   6  12 5069.30 452.002   6
  -1   6  11 32563.1 1133.39   8
  -1   6  11 34408.7 1256.49   6
  -1   6  11 33121.4 1204.10  10
  -1   6  10 2127.79 277.441  10
  -1   6  10 2312.20 265.464   8
  -1   6  10 2273.61 321.508   7
  -1   6  10 2117.85 288.870   6
  -1   6   9 40114.0 1350.30   6
  -1   6   9 41056.4 1420.02   7
  -1   6   9 42053.7 1372.44  10
  -1   6   8 1187.12 241.757   7
  -1   6   8 1375.43 234.166   5
  -1   6   8 1339.33 221.196   4
  -1   6   8 1194.47 229.577  10
  -1   6   8 1366.85 217.800   6
  -1   6   7 22155.3 874.518   4
  -1   6   7 21594.0 914.100   7
  -1   6   7 23383.8 909.223   5
  -1   6   7 23021.8 813.720   2
  -1   6   7 22862.5 917.965  10
  -1   6   7 22928.1 877.620   6
  -1   6   6 355.075 100.966   2
  -1   6   5 3979.15 307.731   2
  -1   6   4 29305.7 954.667   2
  -1   6   3 45933.8 1309.39   2
  -1   6   2 44251.9 1293.07   2
  -1   6   2 46239.8 1176.54   1
  -1   6   1 94111.6 2122.18   1
  -1   6   0 120.886 79.6594   1
  -1   6  -1 128844. 2855.67   1
  -1   6  -2 145.677 86.4899   1
  -1   6  -3 147842. 3282.79   1
  -1   6  -3 143296. 3280.12   7
  -1   6  -3 143179. 3208.06   4
  -1   6  -4 1407.64 223.591   1
  -1   6  -4 1116.16 197.889   4
  -1   6  -5 75567.0 1986.36   4
   1  -6   5 73421.3 1989.16  12
  -1   6  -6 162.724 95.1054   1
   1  -6   6 134.715 107.971  12
   1  -6   7 64671.7 1853.78  12
  -1   6  -8 16517.9 699.647  11
   1  -6   8 15622.9 774.690  12
  -1   6  -9 5506.76 380.374  11
  -1   6 -10 8328.77 486.533   4
  -1   6 -10 8489.23 460.739  11
  -1   6 -11 1837.17 201.815  11
  -1   6 -11 2304.00 235.908   4
  -1   6 -11 2303.45 267.528   7
  -1   6 -12 38036.4 1043.87  11
  -1   6 -12 39436.2 1084.49   4
  -1   6 -13 893.847 129.031   7
  -1   5  17 353.066 101.981   8
  -1   5  16 395.047 112.467  10
  -1   5  16 609.374 151.285   8
  -1   5  15 1993.15 245.413   8
  -1   5  15 2217.74 244.529  10
  -1   5  14 2386.96 275.743  10
  -1   5  14 1911.84 261.548   8
  -1   5  13 71.3260 103.170   8
  -1   5  13 39.1557 116.771  10
  -1   5  13 207.634 139.579   6
  -1   5  12 197.455 101.746   8
  -1   5  12 386.418 144.082  10
  -1   5  11-114.856 120.053   6
  -1   5  11 31.3168 96.0959  10
  -1   5  11-48.5435 91.2272   8
  -1   5  10 4692.00 384.985   8
  -1   5  10 4825.96 415.445   6
  -1   5  10 5114.75 411.795  10
  -1   5   9 17749.1 832.672   7
  -1   5   9 17817.3 736.405   8
  -1   5   9 17225.4 758.005  10
  -1   5   9 17399.6 785.999   6
  -1   5   8 34481.8 1138.63   6
  -1   5   7 16580.5 610.453   2
  -1   5   6 36950.9 1039.38   2
  -1   5   5 877.821 110.875   1
  -1   5   5 957.656 135.579   2
  -1   5   4 200141. 3904.88   1
  -1   5   4 194737. 4023.12   2
  -1   5   3 60120.8 1479.48   2
  -1   5   3 60748.1 1377.46   1
  -1   5   2 103967. 2347.84   2
  -1   5   2 108865. 2251.26   1
  -1   5   1 18333.1 643.730   2
  -1   5   1 17387.4 579.424   1
  -1   5   0 39705.8 1051.63   1
  -1   5   0 39607.1 1100.60   2
  -1   5  -1 3632.12 265.136   1
  -1   5  -2 8628.29 438.193   1
  -1   5  -3 779.267 143.499   1
  -1   5  -4 735.203 143.215   1
  -1   5  -5 1342.87 210.245   1
  -1   5  -6 835.185 191.922   1
   1  -5   6 791.204 186.821  12
  -1   5  -7 5069.84 446.056   1
   1  -5   7 4822.70 407.429  12
   1  -5   8 3838.57 378.612  12
  -1   5  -8 4239.76 428.852   1
   1  -5   9 996.980 211.280  12
   1  -5  10 1034.01 229.988  12
   1  -5  11 5103.62 424.364  12
  -1   5 -11 5913.41 402.892  11
  -1   5 -12 8234.64 454.969  11
  -1   5 -13 16144.6 614.733   4
  -1   5 -13 15728.7 598.045  11
  -1   5 -14 1091.26 120.358   4
  -1   5 -14 1353.55 157.011   7
  -1   5 -14 1047.74 127.376  11
  -1   4  17 35.6504 70.6804   8
  -1   4  16 23849.0 888.750   8
  -1   4  15 5573.63 431.074   8
  -1   4  15 6184.57 411.211  10
  -1   4  14 2718.22 290.214  10
  -1   4  14 3007.86 328.706   8
  -1   4  13 1727.51 249.098  10
  -1   4  13 1695.33 262.284   8
  -1   4  12 29905.2 1080.75  10
  -1   4  12 28876.9 1139.14   6
  -1   4  12 30273.7 1121.23   8
  -1   4  11 566.977 143.255  10
   1  -4 -11 1144.02 198.819   3
  -1   4  11 1037.53 210.480   6
  -1   4  11 1314.01 233.946   8
  -1   4  10 13405.7 685.874   6
  -1   4  10 12537.0 621.863  10
  -1   4  10 13243.9 645.660   8
   1  -4 -10 12329.3 582.014   3
   1  -4  -9 1143.29 160.110   3
  -1   4   9 922.982 177.146   6
   1  -4  -8 18936.2 659.861   3
  -1   4   7 51.2450 43.8081   2
   1  -4  -7 38.7867 58.4116   3
   1  -4  -6 40925.4 1014.65   3
  -1   4   6 40752.0 1050.92   2
  -1   4   5 25330.4 676.385   1
  -1   4   5 24295.7 731.348   2
  -1   4   4 122442. 2576.60   2
  -1   4   4 124877. 2489.12   1
  -1   4   3 34007.9 811.825   1
  -1   4   3 32781.5 892.459   2
  -1   4   2 147079. 2987.42   2
  -1   4   2 145052. 2881.80   1
  -1   4   1 135.387 55.7131   1
  -1   4   1 127.175 69.7884   2
  -1   4   0 1497.71 159.678   2
  -1   4   0 1480.46 145.167   1
  -1   4  -1 13160.5 385.699   3
  -1   4  -1 13764.8 495.343   1
  -1   4  -1 14120.5 504.399   2
  -1   4  -2 1712.47 178.206   1
  -1   4  -2 1529.29 124.984   3
  -1   4  -3 82421.5 1755.26   3
  -1   4  -4-20.3299 52.7084   3
  -1   4  -5 15545.4 554.633   3
  -1   4  -6 1293.75 159.147   3
   1  -4   7 26906.0 998.200  12
   1  -4   8 6246.39 464.568  12
   1  -4   9 32655.4 1198.61  12
   1  -4  10 399.296 154.510  12
   1  -4  11 13738.6 753.684  12
   1  -4  12 1942.58 267.414  12
  -1   4 -12 1847.39 233.178  11
  -1   4 -13 29967.7 984.659  11
  -1   4 -14 6562.36 367.464  11
  -1   4 -15 2364.55 176.603   4
  -1   4 -15 2645.69 194.127  11
  -1   3  18 172.751 65.7987   8
  -1   3  17 22274.9 796.354   8
  -1   3  16 364.783 126.213   8
  -1   3  15 2993.85 323.257   8
  -1   3  15 2717.63 261.545  10
  -1   3  14 2062.14 298.864   8
  -1   3  14 2045.29 254.197  10
  -1   3  13 21667.9 944.217   8
  -1   3  13 21085.4 858.695  10
   1  -3 -12 549.508 154.815   3
  -1   3  12 886.944 196.848   8
  -1   3  12 601.488 174.639   6
  -1   3  12 840.921 188.304  10
   1  -3 -11 32618.0 1106.60   3
  -1   3  11 32957.3 1181.80   6
  -1   3  11 33076.5 1107.83  10
  -1   3  11 33930.9 1172.63   8
  -1   3  10 430.602 129.666  10
   1  -3 -10 138.623 83.8656   3
  -1   3  10 319.071 124.672   8
  -1   3  10 305.626 127.570   6
   1  -3  -9 309.825 107.692   3
   1  -3  -8 1809.87 182.767   3
   1  -3  -7 30714.6 879.882   3
  -1   3   7 32241.7 822.665   2
   1  -3  -6 9227.03 371.268   3
  -1   3   6 8942.25 351.888   2
  -1   3   5 116129. 2341.93   1
  -1   3   5 116631. 2386.05   2
  -1   3   4 65945.9 1376.50   1
  -1   3   4 65388.0 1448.84   2
  -1   3   3 1407.19 100.873   1
  -1   3   3 1577.60 132.227   2
  -1   3   2 321430. 6060.19   2
  -1   3   2 317736. 5964.86   1
  -1   3   1 21070.9 543.677   1
  -1   3   1 21692.8 597.587   2
  -1   3   0 7619.55 291.247   1
  -1   3   0 7938.00 317.907   2
  -1   3  -1 34563.3 854.227   2
  -1   3  -1 33671.7 770.420   3
  -1   3  -2 1941.41 154.119   2
  -1   3  -2 1793.53 125.039   3
  -1   3  -3 2637.34 169.229   3
  -1   3  -4 81043.8 1754.13   3
  -1   3  -5 8387.22 371.448   3
  -1   3  -6 10499.8 458.917   3
  -1   3  -7 1299.70 166.959   3
   1  -3   8 82073.2 2077.57  12
  -1   3  -8 80136.9 1960.59   3
   1  -3   8 74995.2 2045.24   8
  -1   3  -9 2769.45 283.040   3
   1  -3   9 2720.72 308.735  12
   1  -3   9 2515.53 313.099   8
  -1   3 -10 10923.5 606.420   3
   1  -3  10 12392.0 683.456  12
   1  -3  11 194.674 120.344  12
   1  -3  12-31.2411 109.639  12
   1  -3  13 6700.70 486.643  12
  -1   3 -14-10.4762 95.1365  11
   1  -3  15 9070.55 388.345  10
  -1   3 -15 9337.99 434.705  11
  -1   3 -16-44.0597 60.3545  11
  -1   2  18 1301.43 141.718   8
  -1   2  17 953.754 161.134   8
  -1   2  16 408.381 113.684  13
  -1   2  16 200.650 116.822   8
  -1   2  15 62.0837 110.798   8
  -1   2  14 8080.32 557.681   8
  -1   2  14 8323.83 485.445  10
  -1   2  13 2540.59 268.501  10
  -1   2  13 2427.76 313.576   8
  -1   2  12 10644.5 626.240   8
   1  -2 -12 10160.7 593.309   3
  -1   2  12 10567.7 562.687  10
  -1   2  11 10576.6 549.052  10
  -1   2  11 10278.1 590.189   8
   1  -2 -11 11428.6 591.894   3
  -1   2  11 10130.8 595.069   6
   1  -2 -10 1489.12 204.986   3
  -1   2  10 1403.39 212.048   8
   1  -2  -9 3116.07 264.191   3
   1  -2  -8 197.594 93.7195   3
  -1   2   7 24843.6 652.195   2
   1  -2  -7 23905.4 734.723   3
  -1   2   6 15188.6 461.202   2
  -1   2   5 56039.3 1233.16   2
  -1   2   4 13476.6 413.251   2
  -1   2   3 737.598 81.3641   2
  -1   2   3 816.343 64.9675   1
  -1   2   2 144245. 2711.40   1
  -1   2   2 143012. 2808.65   2
  -1   2   1 56197.9 1174.70   2
  -1   2   1 53777.1 1094.47   1
  -1   2   0 63323.9 1317.52   2
  -1   2   0 62163.7 1260.81   3
  -1   2  -1 21132.8 522.430   3
  -1   2  -1 22480.9 558.428   2
  -1   2  -2 64.5447 35.0697   3
  -1   2  -2 124.456 44.9042   2
  -1   2  -3 2610.07 158.519   3
  -1   2  -4 20130.2 587.593   3
  -1   2  -5 6583.27 316.864   3
  -1   2  -6 131.990 76.0938   3
  -1   2  -7 4059.23 285.425   3
  -1   2  -8 7341.54 421.548   3
   1  -2   9 3707.65 335.313  12
  -1   2  -9 3554.59 310.996   3
   1  -2   9 3058.68 318.952   8
  -1   2 -10 14022.0 691.542   3
   1  -2  10 13861.0 741.942   8
   1  -2  10 15184.8 733.857  12
   1  -2  11 112.259 119.126  12
  -1   2 -11 169.641 83.8283   3
   1  -2  11 62.2220 117.684   8
   1  -2  12 733.540 191.916  12
   1  -2  12 321.925 177.493   8
   1  -2  13 147.117 123.427  12
  -1   2 -14 30695.2 1037.75  11
   1  -2  14 30419.9 1090.55  12
   1  -2  15 7185.94 389.286  10
  -1   2 -15 7684.65 422.583  11
  -1   2 -16 3321.57 239.776  11
  -1   1  17 6944.88 355.589  13
  -1   1  17 7753.58 422.590   8
  -1   1  16 4319.25 359.738   8
  -1   1  15 13813.7 714.117   8
  -1   1  14 598.299 163.550   8
  -1   1  13 5484.38 396.699  12
  -1   1  13 5646.81 469.086   8
  -1   1  13 5846.01 402.656  10
  -1   1  12 8089.44 483.686  10
  -1   1  12 9134.39 506.823  12
   1  -1 -12 8065.15 525.698   3
  -1   1  12 7556.30 532.752   8
  -1   1  11 68614.3 1774.73  12
  -1   1  11 67545.7 1778.95  10
  -1   1  11 68030.7 1897.44   8
   1  -1 -11 69152.6 1856.91   3
  -1   1  10 37.8828 97.3139   8
   1  -1 -10 201.064 97.8953   3
   1  -1  -9 25367.6 857.373   3
   1  -1  -8 2850.11 237.047   3
   1  -1  -7 19779.4 647.884   3
  -1   1   7 20047.6 546.937   2
   1  -1  -6 4989.27 266.410   3
  -1   1   6 4685.82 214.134   2
  -1   1   5 39452.7 897.704   2
  -1   1   4 592.018 68.9850   2
  -1   1   3 38411.6 850.914   2
  -1   1   2 141685. 2725.31   2
  -1   1   1 244301. 4468.95   1
  -1   1   1 242529. 4574.25   2
  -1   1   0 54.9181 29.2275   3
  -1   1   0 1987.76 100.930   2
  -1   1  -1 51664.8 1052.02   2
  -1   1  -1 51456.8 1056.95   3
  -1   1  -2 46969.8 968.710   2
  -1   1  -2 46966.9 1000.69   3
  -1   1  -3 765.228 85.3698   3
  -1   1  -3 766.703 65.4274   2
  -1   1  -4 15304.6 471.833   3
  -1   1  -5 17766.1 557.792   3
  -1   1  -6 50949.1 1256.32   3
  -1   1  -7 11024.4 483.333   3
  -1   1  -8 257909. 5215.24   3
  -1   1  -9 2307.34 246.972   3
   1  -1  10 125830. 3046.46   8
  -1   1 -10 126479. 2969.11   3
   1  -1  10 129021. 2989.33  12
   1  -1  11 5.86002 138.326   8
  -1   1 -11 154.561 106.739   3
   1  -1  11 1.30781 106.461  12
   1  -1  12 252.243 150.342   8
   1  -1  12 190.089 100.904  12
   1  -1  13 12657.8 725.814   8
   1  -1  13 11400.9 670.373  12
   1  -1  14 1605.49 268.377   8
   1  -1  14 1844.92 252.912  12
  -1   1 -15 305.170 125.276  11
   1  -1  15 125.357 83.1496  10
  -1   1 -16 383.668 113.342  11
   1  -1  16 368.847 94.0819  10
  -1   1 -17 4637.92 244.400  11
   1   0 -17 1028.09 125.520  11
  -1   0  17 893.536 129.522  13
  -1   0  17 1139.95 159.756   8
  -1   0  16 22671.7 773.949  12
  -1   0  16 25565.1 910.158   8
  -1   0  15 2284.00 240.173  12
  -1   0  15 2434.24 303.274   8
  -1   0  14 11782.5 685.556   8
  -1   0  14 12494.2 626.421  12
  -1   0  13 1662.24 235.690  12
  -1   0  13 1472.24 260.623   8
   1   0 -12 18779.4 853.205   3
  -1   0  12 18608.4 872.686   8
   1   0 -11 37.5313 105.195   3
  -1   0  11 23.4653 111.931  12
   1   0 -10 195029. 4147.76   3
  -1   0  10 193034. 4100.59  12
  -1   0  10 193967. 4209.47   8
   1   0  -9 49631.9 1364.52   3
   1   0  -8 90706.5 2081.54   3
   1   0  -7 80874.7 1819.56   3
  -1   0   7 79449.2 1672.52   2
   1   0  -6 59455.1 1353.55   3
  -1   0   6 56756.9 1251.14   2
  -1   0   5 153373. 2986.94   2
  -1   0   4 46349.9 1011.74   2
  -1   0   3 37329.8 825.863   2
  -1   0   2 22079.4 523.598   2
  -1   0   1 688332. 12634.9   2
  -1   0   0 7459.41 210.828   2
   1   0   0 7518.98 171.050   1
  -1   0  -1 621669. 11381.8   2
  -1   0  -2 10755.7 247.920   2
  -1   0  -3 18128.4 378.310   2
  -1   0  -4 152.212 48.1474   3
  -1   0  -5 404961. 7650.11   3
  -1   0  -6 15790.6 544.044   3
  -1   0  -7 74930.1 1747.75   3
  -1   0  -8 799.477 146.340   3
  -1   0  -9 39530.7 1186.92   3
  -1   0 -10 20294.8 820.589   3
   1   0  10 20105.1 809.018  12
   1   0  10 21175.5 879.472   8
   1   0  11 12783.8 651.224  12
  -1   0 -11 12696.2 661.853   3
   1   0  11 13382.6 720.239   8
  -1   0 -12 482.965 145.895   3
   1   0  12 383.952 142.296  12
   1   0  12 312.465 151.026   8
   1   0  13 17528.1 868.952   8
   1   0  13 16514.8 796.264  12
   1   0  14 5979.06 489.876   8
   1   0  14 6095.31 437.619  10
   1   0  14 5697.19 430.603  12
   1   0  15 6731.37 428.502  10
  -1   0 -15 7780.38 450.052  11
   1   0  15 7075.24 499.804   8
   1   0  16 21142.7 730.978  10
  -1   0 -16 20428.5 720.536  11
   1   0  17 104.705 76.9259  13
  -1   0 -17 186.408 84.4615  11
   1   1 -17 14479.2 479.713  11
  -1  -1  16 1186.32 175.255   8
  -1  -1  16 1250.94 169.096  12
  -1  -1  15 15447.4 718.747   8
  -1  -1  15 14606.4 659.167  12
  -1  -1  14 907.310 176.118  12
  -1  -1  14 928.785 202.218   8
  -1  -1  13 5698.23 435.864  12
  -1  -1  13 5575.28 465.511   8
  -1  -1  12 4113.20 367.456  12
  -1  -1  12 4571.43 411.959   8
   1   1 -11 3047.08 311.573   3
  -1  -1  11 3246.68 342.258   8
  -1  -1  11 3255.43 327.788  12
  -1  -1  10 18866.2 812.117   8
   1   1 -10 19524.2 784.128   3
  -1  -1  10 18585.1 763.807  12
   1   1  -9 8714.30 468.779   3
   1   1  -8 15317.3 602.921   3
   1   1  -7 17901.1 620.314   3
  -1  -1   7 18180.2 549.969   2
   1   1  -6 707.072 107.172   3
  -1  -1   6 650.189 94.1661   2
   1   1  -5 15620.8 491.874   3
   1   1  -1 5095.12 175.153   1
   1   1   0 412859. 7599.94   1
   1   1   1 53842.5 1080.69   1
  -1  -1  -1 54220.1 1064.80   3
  -1  -1  -2 213681. 3991.78   3
   1   1   2 212258. 4013.98   1
   1   1   3 1037.23 94.3711   1
  -1  -1  -3 985.775 85.3509   3
  -1  -1  -4 999999. 18400.6   3
  -1  -1  -5 12817.8 429.186   3
  -1  -1  -6 354799. 6783.07   3
  -1  -1  -7 9723.34 426.925   3
  -1  -1  -8 14189.5 573.081   3
  -1  -1  -9 15287.6 640.819   3
   1   1  10 14844.7 696.786   8
  -1  -1 -10 13201.1 636.603   3
  -1  -1 -11 62176.0 1767.36   3
   1   1  11 63639.5 1834.95   8
   1   1  11 63080.4 1713.81  12
   1   1  12 3529.00 328.727  12
  -1  -1 -12 3213.32 338.612   3
   1   1  12 2719.21 331.175   8
   1   1  13 24804.9 962.461  12
   1   1  13 25025.7 984.042  10
   1   1  13 25084.4 1073.40   8
   1   1  14 3380.20 325.733  12
   1   1  14 3171.20 319.838  10
   1   1  14 3164.84 367.247   8
   1   1  15 38015.2 1323.91   8
   1   1  15 38285.4 1208.59  10
  -1  -1 -15 36829.5 1141.38  11
  -1  -1 -16 1579.31 185.869  11
   1   1  16 1928.88 215.588  10
   1   1  16 1631.50 236.387   8
   1   1  17 2005.23 206.210  13
   1   1  17 2062.69 187.815  10
  -1  -1 -17 2154.42 180.516  11
  -1  -2  16 8302.58 412.998  12
  -1  -2  15 3902.63 319.483  12
  -1  -2  15 4156.88 335.471   8
  -1  -2  14 806.773 182.988  12
  -1  -2  14 839.942 186.367   8
  -1  -2  13 229.037 118.004  12
  -1  -2  13 156.813 116.384   8
  -1  -2  12 19222.7 886.105   8
  -1  -2  12 20002.0 870.255  12
  -1  -2  11 1994.34 271.430   8
  -1  -2  11 2084.33 266.348  12
   1   2 -11 2138.49 265.833   3
  -1  -2  10 58821.2 1659.33  12
  -1  -2  10 57786.8 1687.66   8
   1   2 -10 59586.7 1652.70   3
  -1  -2   9 67.8503 87.3820  12
   1   2  -9 107.151 69.4540   3
   1   2  -8 167965. 3545.01   3
   1   2  -7 3216.13 240.912   3
  -1  -2   7 3188.16 215.216   2
   1   2  -6 8446.19 372.502   3
   1   2  -5 145982. 2936.50   3
   1   2  -4 115248. 2317.31   3
   1   2  -3 471123. 8744.06   3
   1   2  -1 2458.50 145.197   1
   1   2   0 167537. 3208.41   1
  -1  -2  -1 446981. 8186.49   3
   1   2   1 445472. 8276.36   1
   1   2   2 19368.1 502.972   1
  -1  -2  -2 20148.0 452.808   3
   1   2   3 47872.3 1044.06   1
  -1  -2  -3 46093.1 987.430   3
   1   2   4 420.920 74.9914   1
  -1  -2  -4 256.892 56.5731   3
  -1  -2  -5 22181.9 611.965   3
   1   2   5 22132.9 644.392   1
  -1  -2  -6 12115.0 441.344   3
  -1  -2  -7 83785.6 1877.20   3
  -1  -2  -8 136.367 76.6142   3
  -1  -2  -9 7044.47 410.316   3
  -1  -2 -10 5523.17 382.479   3
  -1  -2 -11 6326.45 442.683   3
   1   2  11 6874.06 485.156   8
  -1  -2 -12 21128.9 909.096   3
   1   2  12 21113.3 940.935   8
   1   2  12 22254.7 897.055  10
   1   2  13 2575.24 326.275   8
   1   2  13 2332.64 288.073  10
   1   2  14 16821.6 772.339  10
   1   2  14 16809.5 846.113   8
  -1  -2 -15 3386.23 282.853  11
   1   2  15 3690.43 380.511   8
   1   2  15 3552.95 327.593  10
   1   2  16 2855.85 305.679   8
   1   2  16 3241.05 281.220  10
   1   2  17 7947.02 453.906   8
   1   2  17 8699.90 415.379  10
   1   2  17 7690.82 428.525  13
   1   2  18 71.6048 54.9375  13
   1   3 -16 895.155 119.924  11
  -1  -3  15 25685.0 879.986  12
  -1  -3  14-78.1054 110.394  12
  -1  -3  13 22695.3 912.304   8
  -1  -3  13 23559.9 944.464  12
  -1  -3  12 59.9015 124.939  12
  -1  -3  12 252.601 135.823   8
  -1  -3  11 24707.7 1005.43   8
  -1  -3  11 27692.9 1048.84  12
   1   3 -10 275.147 124.241   3
  -1  -3  10 45.3741 112.609   8
  -1  -3  10 238.537 100.442  12
   1   3  -9 116329. 2683.73   3
  -1  -3   9 113393. 2732.79   8
  -1  -3   9 117478. 2756.37  12
   1   3  -8 27095.9 893.788   3
   1   3  -7 1589.33 175.415   3
   1   3  -6 2931.32 215.712   3
   1   3  -5 3718.86 222.756   3
   1   3  -4 805.351 103.626   3
   1   3  -3 128288. 2511.14   3
   1   3  -2 27064.4 752.728   1
   1   3  -2 27143.9 609.622   3
   1   3  -1 89041.7 1891.79   1
   1   3  -1 90152.6 1712.45   3
   1   3   0 52476.2 1140.24   1
   1   3   0 49848.6 937.782   3
   1   3   1 129758. 2576.89   1
   1   3   2 68621.1 1425.88   1
  -1  -3  -2 65899.9 1282.56   3
  -1  -3  -3 2871.53 130.664   3
   1   3   3 2872.66 174.310   1
  -1  -3  -4 58839.6 1268.90   3
   1   3   4 63071.5 1366.41   1
  -1  -3  -5 10149.8 358.151   3
   1   3   5 10956.5 414.158   1
   1   3   6 191323. 3827.81   1
  -1  -3  -6 188478. 3746.79   3
  -1  -3  -7 1728.46 167.631   3
  -1  -3  -8 124838. 2695.36   3
  -1  -3  -9-43.1761 72.2954   3
   1   3  10 68196.0 1811.82  10
  -1  -3 -10 71016.5 1807.75   3
   1   3  11 25067.6 980.129   8
   1   3  11 24421.1 932.604  10
  -1  -3 -11 24403.0 929.603   3
   1   3  12 29104.4 1115.66   8
  -1  -3 -12 29115.2 1086.47   3
   1   3  12 30162.8 1082.40  10
   1   3  13 10355.5 643.448   8
   1   3  13 10723.9 608.801  10
   1   3  14 1873.86 278.710   8
   1   3  14 2687.01 298.372  10
   1   3  15 1764.66 258.058   8
   1   3  15 2531.50 279.309  10
   1   3  15 1846.98 267.260  13
   1   3  16 5204.71 389.011  13
   1   3  16 5177.55 363.881  10
   1   3  16 4620.40 386.293   8
   1   3  17 34651.9 1008.21  10
   1   3  17 35684.9 1043.34  13
   1   3  17 33273.8 1070.01   8
  -1  -4  15 101.774 69.3029  12
   1   4 -15 153.429 79.7442  11
  -1  -4  14 2005.40 248.587  12
  -1  -4  13 4010.05 358.221  12
  -1  -4  12 17947.8 824.713  12
  -1  -4  11 11579.4 652.690  12
  -1  -4  10 15522.6 755.680  12
  -1  -4   9 1805.30 248.359  12
   1   4  -8 4654.29 328.999   3
  -1  -4   8 4573.17 369.525  12
   1   4  -7 363.449 98.2339   3
   1   4  -6 952.797 128.843   3
   1   4  -5 2794.31 194.339   3
   1   4  -4 28398.0 730.167   3
   1   4  -3 245914. 5030.05   1
   1   4  -3 253966. 4766.31   3
   1   4  -2 66112.0 1574.52   1
   1   4  -2 66906.0 1334.89   3
   1   4  -1 86769.1 1842.90   1
   1   4  -1 81599.8 1545.61   3
   1   4   0 7810.73 344.190   1
   1   4   1 189036. 3735.72   1
   1   4   2 12877.9 442.825   1
   1   4   3 9431.02 358.077   1
  -1  -4  -3 7666.98 218.319   3
   1   4   4 75.6775 51.5568   1
  -1  -4  -4 108.547 37.2236   3
  -1  -4  -5 20791.6 565.598   3
   1   4   5 21135.4 660.664   1
  -1  -4  -6 6219.11 286.665   3
   1   4   6 6296.27 337.217   1
  -1  -4  -7 8190.32 366.721   3
   1   4   7 8766.62 432.214   1
  -1  -4  -8 43.6765 63.9457   3
  -1  -4  -9 4138.37 301.029   3
   1   4  10 7237.53 458.878   8
   1   4  10 6963.34 455.442  10
  -1  -4 -10 7269.92 432.691   3
   1   4  11-59.6178 99.1579  10
  -1  -4 -11 43.9606 91.0899   3
   1   4  11 5.02825 109.014   8
   1   4  12 46104.6 1439.16  10
  -1  -4 -12 44305.8 1417.14   3
   1   4  12 46717.8 1477.62   8
   1   4  13 1044.92 202.033   8
   1   4  13 952.627 197.003  10
   1   4  13 943.232 203.458  13
   1   4  14 9334.91 596.087   8
   1   4  14 8853.62 546.614  10
   1   4  14 8914.04 558.971  13
   1   4  15 3328.12 331.387  13
   1   4  15 3093.59 305.785  10
   1   4  15 3076.43 327.200   8
   1   4  16 34291.5 1110.54  13
   1   4  16 34518.1 1156.34   8
   1   4  16 34604.9 1102.57  10
   1   4  17 3378.00 261.187  10
   1   4  17 3410.81 264.505  13
   1   4  17 3086.18 271.889   8
  -1  -5  14-86.2062 74.8863  12
   1   5 -14-77.4211 67.5837  11
  -1  -5  13 2964.88 302.786  12
  -1  -5  12 858.785 194.211  12
  -1  -5  11 350.832 167.694  12
  -1  -5  10-54.8790 130.930  12
  -1  -5   9 9614.67 585.519  12
   1   5  -8 1749.22 284.442   1
  -1  -5   8 2015.69 266.751  12
  -1  -5   7 18796.6 792.977  12
   1   5  -7 19605.1 895.615   1
   1   5  -6 877.155 181.217   1
   1   5  -5 1660.04 228.574   1
   1   5  -4 5814.66 395.383   1
   1   5  -3 125853. 2823.93   1
   1   5  -2 3239.66 269.748   1
   1   5  -1 137286. 2931.25   1
   1   5   0 28920.3 858.822   1
   1   5   1 128351. 2705.72   1
   1   5   2 208727. 4162.98   1
   1   5   3 709.100 119.787   1
   1   5   4 2839.37 220.306   1
   1   5   5 4926.33 301.400   1
   1   5   6 43656.4 1181.17   1
  -1  -5  -7 10111.1 404.490   3
   1   5   7 10191.5 482.621   1
  -1  -5  -8 62719.7 1514.06   3
   1   5   8 63891.2 1649.73   1
   1   5   9 9195.63 547.064   6
   1   5   9 9276.77 516.287  10
  -1  -5  -9 9375.99 452.316   3
   1   5  10 86947.4 2196.97  10
   1   5  10 87516.8 2291.67   6
   1   5  10 82823.9 2187.64  13
   1   5  10 86163.4 2154.27   8
   1   5  11 452.563 156.628   8
   1   5  11 606.154 186.717  10
   1   5  11 169.994 148.426  13
   1   5  12 48683.5 1518.51  13
   1   5  12 46957.1 1486.92   8
   1   5  12 48291.1 1496.29  10
   1   5  13 5605.78 444.198  10
   1   5  13 4849.31 408.599  13
   1   5  13 5304.05 440.315   8
   1   5  14 3253.51 334.854  10
   1   5  14 4045.95 378.670   8
   1   5  14 3723.35 358.376  13
   1   5  15 21115.1 851.030  13
   1   5  15 20281.0 860.343   8
   1   5  15 20824.4 853.181  10
   1   5  16 11193.7 539.233  13
   1   5  16 11679.7 578.288   8
   1   5  16 12110.4 581.162  10
   1   5  17 225.759 91.7271  10
   1   5  17 260.890 107.756   8
   1   5  17 66.7035 68.1091  13
   1   6 -13 452.246 91.0972  11
   1   6 -13 594.511 113.360   7
  -1  -6  13 399.228 112.727  12
  -1  -6  12 25028.0 918.067  12
  -1  -6  11 829.331 189.970  12
  -1  -6  10 9399.79 577.615  12
  -1  -6   9 269.028 150.908  12
  -1  -6   8 75236.6 2028.56  12
   1   6  -7 2235.50 298.862   1
   1   6  -7 2496.81 269.718   5
  -1  -6   7 2248.88 273.305  12
   1   6  -6 28025.1 1122.87   1
   1   6  -6 28142.8 966.295   5
  -1  -6   6 27817.1 992.148  12
   1   6  -5-65.7014 90.1116   1
  -1  -6   5 111.011 113.984  12
   1   6  -4 1391.88 214.713   1
   1   6  -3 1303.83 201.737   1
   1   6  -2 2487.86 255.966   1
   1   6  -1 13939.7 607.616   1
   1   6   0 26997.4 881.597   1
   1   6   1 85758.3 2010.75   1
   1   6   2 21151.6 725.592   1
   1   6   3 139001. 2966.94   1
   1   6   4 117.929 83.7694   1
   1   6   5 183.752 93.2618   1
   1   6   6 10949.7 513.541   1
   1   6   7 160395. 3463.45   1
   1   6   8 1183.87 196.345  10
   1   6   8 1826.17 262.917   7
   1   6   8 1701.23 212.679   1
   1   6   9 178777. 4069.93   7
   1   6   9 175093. 3986.95   6
   1   6   9 182433. 3958.07  10
   1   6   9 178533. 3921.68  13
   1   6  10 211.033 121.267  13
   1   6  10 204.212 128.160  10
   1   6  10 276.379 136.252   6
   1   6  11 26594.6 1011.62  13
   1   6  11 25792.4 1021.98  10
   1   6  12 3985.39 382.495  10
   1   6  12 2842.32 312.280  13
   1   6  13 25684.7 988.774   8
   1   6  13 25712.2 994.375  13
   1   6  13 26690.1 1041.09  10
   1   6  14 1566.33 235.964  10
   1   6  14 1320.45 216.971  13
   1   6  14 1087.16 204.840   8
   1   6  15 12154.3 617.137  10
   1   6  15 11302.2 556.808  13
   1   6  15 10245.7 555.590   8
   1   6  16 2807.01 239.690  13
   1   6  16 2722.25 265.101  10
   1   6  16 2638.47 247.608   8
   1   6  17 2490.91 220.029  10
   1   7 -12 76.9023 67.0950  11
   1   7 -12 193.995 88.1823   7
   1   7 -11 13224.3 523.099  11
  -1  -7  11 12320.7 584.867  12
   1   7 -10 28.8653 83.2983   7
  -1  -7  10-70.8697 91.6617  12
   1   7  -9 42829.0 1350.66   7
  -1  -7   9 39555.5 1307.83  12
   1   7  -8 10603.2 611.615   7
  -1  -7   8 11254.2 615.218  12
   1   7  -7 23641.6 976.280   7
   1   7  -7 26352.7 921.128   5
  -1  -7   7 23405.3 936.715  12
   1   7  -6 33577.0 1191.72   7
   1   7  -6 33985.2 1110.44   5
  -1  -7   6 33116.8 1121.10  12
   1   7  -5 6095.49 489.430   1
   1   7  -5 6211.68 414.952   5
   1   7  -5 6836.66 476.231   7
   1   7  -4 9317.79 574.507  13
   1   7  -4 8318.41 484.259   5
   1   7  -4 9014.61 587.235   1
   1   7  -4 9096.88 539.889   7
   1   7  -3 3577.18 328.563   7
   1   7  -3 4337.95 388.561  13
   1   7  -3 4198.99 376.831   1
   1   7  -3 3820.93 323.691   5
   1   7  -2 109581. 2655.63  13
   1   7  -2 109704. 2544.39   5
   1   7  -2 112471. 2672.38   1
   1   7  -2 107095. 2592.93   7
   1   7  -1 14960.3 686.614   1
   1   7   0 110495. 2594.96   1
   1   7   1 55171.9 1501.25   1
   1   7   2 23027.9 825.473   1
   1   7   3 23850.2 839.645   1
   1   7   4 23601.6 834.522   1
   1   7   5 23.4997 62.0918   1
   1   7   6 120026. 2838.88  10
   1   7   6 119670. 2751.62   1
   1   7   7 8458.26 506.596   6
   1   7   7 9134.46 498.474   5
   1   7   7 9390.19 525.383  13
   1   7   7 8668.20 537.030  10
   1   7   7 8280.21 537.257   7
   1   7   7 8838.92 501.561   1
   1   7   8 44478.9 1339.26  13
   1   7   8 41337.7 1352.63   6
   1   7   8 43409.9 1317.36   5
   1   7   8 42756.0 1316.79   1
   1   7   8 44729.0 1448.00   7
   1   7   8 41522.0 1375.68  10
   1   7   9 24049.8 973.718  10
   1   7   9 22876.7 925.294   1
   1   7   9 22412.7 959.889   6
   1   7   9 24164.2 928.880  13
   1   7   9 23762.0 1020.00   7
   1   7  10 1281.22 231.217   6
   1   7  10 1467.45 234.881  13
   1   7  10 1519.48 265.540   7
   1   7  10 2019.07 270.452  10
   1   7  11 1561.45 249.457  10
   1   7  11 1586.82 234.976  13
   1   7  12 985.750 206.103  10
   1   7  12 409.723 160.185  13
   1   7  13 2615.74 287.450  13
   1   7  13 3429.65 353.805  10
   1   7  14 6548.30 419.407  13
   1   7  14 6178.01 455.264  10
   1   7  15 23164.9 876.158  10
   1   7  15 21596.4 766.750  13
   1   7  16 4567.82 329.360  10
   1   7  17 21200.6 687.335  10
   1   8 -11 7203.11 354.601   7
   1   8 -10 30.3680 77.7800   7
   1   8  -9 7544.13 454.523   7
   1   8  -8 9350.60 545.196   7
   1   8  -7 2272.94 242.162   5
   1   8  -7 2321.85 279.895   7
   1   8  -6 34635.4 1220.18   7
   1   8  -6 34926.5 1129.86   5
   1   8  -5 599.090 149.193   7
   1   8  -5 658.783 145.007   5
   1   8  -4 7313.79 501.121   7
   1   8  -4 7579.91 472.122   5
   1   8  -3 8038.61 564.133   1
   1   8  -3 8535.23 537.305   7
   1   8  -3 7932.91 488.159   5
   1   8  -3 7941.16 545.661  13
   1   8  -2 190.883 117.730   1
   1   8  -2 168.084 125.953   7
   1   8  -2 304.496 114.579   5
   1   8  -2-31.9520 119.348  13
   1   8  -1 57221.3 1691.60  13
   1   8  -1 58924.6 1710.39   1
   1   8  -1 59030.3 1623.23   5
   1   8  -1 56984.6 1657.65   7
   1   8   0 11282.0 624.395  13
   1   8   0 11510.9 612.101   7
   1   8   0 12245.6 634.480   1
   1   8   0 12059.0 601.740   5
   1   8   1 58017.7 1657.51   7
   1   8   1 60941.0 1634.15   5
   1   8   1 58994.0 1673.28  13
   1   8   1 56381.5 1640.08   1
   1   8   2 22368.8 938.997  10
   1   8   2 22359.4 897.795  13
   1   8   2 23808.1 885.755   5
   1   8   2 23581.2 893.935   1
   1   8   2 22831.7 902.498   7
   1   8   3 17675.1 764.917  13
   1   8   3 16643.4 798.358  10
   1   8   3 18185.3 785.867   7
   1   8   3 18252.6 756.667   5
   1   8   3 18183.3 761.419   1
   1   8   4 8000.95 538.590  10
   1   8   4 9008.42 513.938   5
   1   8   4 8418.29 508.113  13
   1   8   4 8287.77 517.826   7
   1   8   4 8793.70 504.178   1
   1   8   5 23693.6 940.519   7
   1   8   5 21602.7 868.414  13
   1   8   5 21593.4 932.406  10
   1   8   5 21561.8 855.098   1
   1   8   5 22794.6 875.970   5
   1   8   6 4333.07 358.290   1
   1   8   6 5066.66 430.970   7
   1   8   6 5230.52 434.497  10
   1   8   6 4788.77 387.507   5
   1   8   6 4374.52 379.407  13
   1   8   7 6878.97 468.940  13
   1   8   7 7269.10 478.982   6
   1   8   7 6978.73 474.767   5
   1   8   7 7273.23 523.402   7
   1   8   7 7247.22 477.839   1
   1   8   7 6602.34 498.883  10
   1   8   8 22082.2 896.055   5
   1   8   8 21708.3 877.492  13
   1   8   8 22347.5 962.743  10
   1   8   8 21317.7 913.033   6
   1   8   8 21643.2 964.619   7
   1   8   9 23915.2 1044.99   7
   1   8   9 22953.0 920.772  13
   1   8   9 23861.4 942.558   5
   1   8   9 24211.1 1019.06  10
   1   8   9 22904.4 971.155   6
   1   8  10 16499.3 737.334  13
   1   8  10 14564.3 771.435   6
   1   8  10 15002.0 786.251  10
   1   8  10 14195.1 801.090   7
   1   8  11 10542.1 635.870  10
   1   8  11 9373.58 545.278  13
   1   8  12 1892.97 277.013  10
   1   8  12 1831.66 240.353  13
   1   8  13 20014.2 874.826  10
   1   8  14 3789.97 347.287  10
   1   8  15 8595.33 481.907  10
   1   8  16 5677.28 343.112  10
   1   9  -9 13711.7 552.480   7
   1   9  -8 3405.34 285.713   7
   1   9  -7 34036.8 1121.59   7
   1   9  -6 335.556 130.071   7
   1   9  -6 403.452 117.627   5
   1   9  -5 47714.2 1491.53   7
   1   9  -5 48619.6 1408.75   5
   1   9  -4 2409.29 285.305   7
   1   9  -4 2217.08 256.230   5
   1   9  -3 43327.2 1423.79   7
   1   9  -3 45403.5 1379.84   5
   1   9  -2-44.7097 111.136   7
   1   9  -2 50.3725 120.932  13
   1   9  -2-46.8565 124.313   5
   1   9  -1 18821.8 813.127   5
   1   9  -1 18329.5 842.326  13
   1   9  -1 17972.2 825.528   7
   1   9   0 17145.5 794.923  13
   1   9   0 15196.5 761.857   1
   1   9   0 15211.6 753.206   7
   1   9   0 15575.4 727.196   5
   1   9   1 2994.86 325.910   1
   1   9   1 3180.95 344.574  13
   1   9   1 2667.37 292.098   7
   1   9   1 2588.60 288.212   5
   1   9   2 577.223 198.277  13
   1   9   2 712.945 180.641   5
   1   9   2 414.055 146.770   7
   1   9   2 859.130 180.987   1
   1   9   3 378.674 154.976   7
   1   9   3 556.566 171.756  10
   1   9   3 387.043 137.890  13
   1   9   3 663.326 157.508   1
   1   9   3 522.068 156.460   5
   1   9   4 73778.5 2153.84  10
   1   9   4 77226.7 2116.76   7
   1   9   4 79344.6 2061.81  13
   1   9   4 76846.5 2049.96   5
   1   9   4 76146.0 2052.23   1
   1   9   5 460.216 182.028   7
   1   9   5 290.668 138.329  10
   1   9   5 412.468 165.006  13
   1   9   5 380.610 141.240   5
   1   9   6 54799.0 1752.05  10
   1   9   6 56506.4 1731.25   7
   1   9   6 55006.7 1653.00   5
   1   9   6 57252.3 1642.15  13
   1   9   7 216.062 164.921  10
   1   9   7 76.0914 117.359   5
   1   9   7 69.7209 125.315   7
   1   9   8 16813.5 850.599  10
   1   9   8 16913.2 784.677   5
   1   9   8 17186.9 864.142   7
   1   9   9 1181.05 239.018   7
   1   9   9 1163.27 206.257   5
   1   9   9 1309.40 246.898  10
   1   9  10 1129.83 243.462  10
   1   9  10 1049.10 241.252   7
   1   9  11 4099.25 399.395  10
   1   9  12 202.092 137.583  10
   1   9  13 2909.38 306.347  10
   1   9  14 10772.6 554.334  10
   1   9  15 215.717 90.0713  10
   1   9  16 8106.45 373.569  10
   1  10  -8 2074.14 179.873   7
   1  10  -7 899.598 142.408   7
   1  10  -6-53.0095 73.6654   7
   1  10  -6-46.3535 79.2660   5
   1  10  -5 3816.33 300.556   5
   1  10  -5 4126.50 336.391   7
   1  10  -4 5383.55 408.476   7
   1  10  -4 6142.22 402.965   5
   1  10  -3 439.159 135.634   7
   1  10  -3 364.987 137.730   5
   1  10  -2 20425.1 838.696   5
   1  10  -2 20174.3 875.587   7
   1  10  -1 23278.6 956.251   7
   1  10  -1 22448.8 907.808   5
   1  10   0 1003.57 185.101   5
   1  10   0 1225.82 229.113  13
   1  10   0 959.642 204.381   7
   1  10   1 27640.9 1050.91   5
   1  10   1 28315.9 1061.43  13
   1  10   1 28205.1 1090.03   7
   1  10   2 2471.67 293.151  13
   1  10   2 2191.64 281.974   7
   1  10   2 2721.82 313.227   5
   1  10   3 35103.4 1265.71   7
   1  10   3 35458.1 1223.83   5
   1  10   3 34529.6 1199.52  13
   1  10   4 6738.23 508.188   7
   1  10   4 7409.42 505.609   5
   1  10   5 55102.6 1765.21  10
   1  10   5 55495.9 1723.62   7
   1  10   5 56210.2 1671.87   5
   1  10   6 102.855 142.722   7
   1  10   6 188.221 122.590   5
   1  10   6-7.38277 118.436  10
   1  10   7 43027.6 1397.73   5
   1  10   7 43684.2 1488.94   7
   1  10   7 42365.0 1485.10  10
   1  10   8 3870.25 369.338   5
   1  10   8 3918.90 403.702  10
   1  10   8 3977.81 410.647   7
   1  10   9 41939.8 1434.27  10
   1  10   9 40066.3 1426.53   7
   1  10   9 40481.0 1317.55   5
   1  10  10 13114.6 719.486  10
   1  10  10 13444.3 736.598   7
   1  10  11 2837.50 316.237  10
   1  10  12 656.505 158.903  10
   1  10  13 202.123 98.0508  10
   1  10  14 3474.18 275.693  10
   1  10  15 320.104 92.4525  10
   1  11  -6 98.9676 62.0996   7
   1  11  -5 17024.4 580.853   5
   1  11  -5 17680.6 638.323   7
   1  11  -4 7212.87 410.304   7
   1  11  -4 7122.13 388.991   5
   1  11  -3 10630.6 513.077   5
   1  11  -3 10695.6 539.269   7
   1  11  -2 15205.5 666.462   5
   1  11  -2 15884.1 701.153   7
   1  11  -1 1746.49 233.011   7
   1  11  -1 1609.30 224.878   5
   1  11   0 17510.1 785.504   7
   1  11   0 17438.0 761.537   5
   1  11   1 348.170 142.954   7
   1  11   1 297.561 147.209   5
   1  11   2 16434.6 757.094   5
   1  11   2 16073.6 771.997   7
   1  11   3 7062.23 506.672   7
   1  11   3 7674.40 502.118   5
   1  11   4 725.902 201.714   7
   1  11   4 899.061 191.231   5
   1  11   5 5010.04 432.477   7
   1  11   5 5302.29 422.220   5
   1  11   6 8416.17 557.590   7
   1  11   6 7145.94 494.950   5
   1  11   7 553.617 170.186   5
   1  11   7 766.370 196.197  10
   1  11   7 835.217 194.354   7
   1  11   8 2869.33 326.190  10
   1  11   8 3005.30 304.382   5
   1  11   8 2831.57 328.465   7
   1  11   9 2779.27 325.349  10
   1  11   9 2387.20 291.879   7
   1  11  10 938.613 191.079  10
   1  11  11 6301.67 425.590  10
   1  11  12 3094.28 275.831  10
   1  11  13 1608.89 187.583  10
   1  12  -3 3231.78 231.474   7
   1  12  -3 3055.71 212.529   5
   1  12  -2 9233.35 438.450   7
   1  12  -2 9204.91 426.952   5
   1  12  -1 472.760 117.016   5
   1  12  -1 621.993 135.104   7
   1  12   0 8037.53 442.318   5
   1  12   0 8433.95 458.241   7
   1  12   1 15620.4 679.577   7
   1  12   1 16496.2 681.990   5
   1  12   2 2220.98 250.828   5
   1  12   2 2156.23 239.674   7
   1  12   3 12476.2 612.776   7
   1  12   3 12172.3 591.558   5
   1  12   4 5963.88 417.843   7
   1  12   4 5706.69 398.509   5
   1  12   5 25762.1 921.939   5
   1  12   5 25144.1 941.350   7
   1  12   6 3061.05 302.183   7
   1  12   6 2512.04 268.707   5
   1  12   7 11814.8 571.001   5
   1  12   7 11961.2 605.369   7
   1  12   8 1245.30 196.792   7
   1  12   9 15786.6 671.590   7
   1  13   1 1443.51 157.059   5
   1  13   1 1355.82 145.902   7
   1  13   2 26782.5 814.732   7
   1  13   2 27797.9 824.819   5
   1  13   3 365.653 100.307   7
   1  13   3 445.032 108.476   5
   1  13   4 13145.0 526.404   5
   1  13   4 12851.4 530.536   7
   1  13   5 58.7198 86.9244   5
   1  13   5 17.8957 78.1021   7
   1  13   6 37040.3 1030.82   5
   1  13   6 38738.4 1064.37   7
   1  13   7 353.164 104.381   7
  -2  12   4 22241.6 688.436   7
  -2  11   8 7811.42 425.675   7
  -2  11   7 163.258 93.1989   7
  -2  11   6 1748.00 215.265   7
  -2  11   5 11716.3 571.306   7
  -2  11   4 1808.42 194.037   4
  -2  11   4 1176.55 181.539   7
  -2  11   3 17747.7 703.474   5
  -2  11   3 17323.2 637.974   4
  -2  11   3 18517.8 727.813   7
  -2  11   2 7172.16 427.127   7
  -2  11   2 7621.85 384.769   4
  -2  11   2 7723.52 424.283   5
  -2  11   1 4499.60 309.013   5
  -2  11   1 5099.42 345.703   7
  -2  11   1 4426.80 280.479   4
  -2  11   0 10744.4 504.336   7
  -2  11  -1 362.611 92.5588   7
  -2  11  -2 3227.55 241.650   7
  -2  11  -3 309.174 84.1241   7
  -2  10  10 5222.24 335.433   6
  -2  10   9 14587.6 676.796   7
  -2  10   9 13886.8 595.685   6
  -2  10   8 204.220 84.7840   6
  -2  10   8 112.414 117.195   7
  -2  10   7 1878.47 253.026   7
  -2  10   6 3207.61 301.653   4
  -2  10   6 3438.88 338.764   7
  -2  10   5 20272.6 876.145   5
  -2  10   5 20739.0 880.270   7
  -2  10   5 20330.8 812.540   4
  -2  10   4 11638.5 637.120   7
  -2  10   4 11580.8 636.323   5
  -2  10   4 11167.2 579.430   4
  -2  10   3 6668.64 432.422   4
  -2  10   3 7002.99 483.016   7
  -2  10   3 6529.80 457.854   5
  -2  10   2 4220.12 361.810   5
  -2  10   2 4787.17 385.516   7
  -2  10   2 4732.87 358.769   4
  -2  10   1 2494.34 275.565   5
  -2  10   1 1944.79 247.944   7
  -2  10   1 2100.51 231.680   4
  -2  10   0 15160.6 663.852   5
  -2  10   0 15535.3 705.637   7
  -2  10   0 14130.6 626.564   4
  -2  10  -1 320.009 100.427   4
  -2  10  -1 281.307 125.447   5
  -2  10  -1 349.204 120.925   7
  -2  10  -2 1262.97 167.245   4
  -2  10  -2 1750.11 214.917   7
  -2  10  -3 858.318 140.558   4
  -2  10  -3 824.701 150.536   7
  -2  10  -4 2161.52 215.963   7
  -2  10  -4 1732.69 167.565   4
  -2  10  -5 184.160 76.7133   7
  -2  10  -6 17189.7 566.471   7
  -2   9  12 8818.06 480.549   6
  -2   9  12 9024.22 486.060  10
  -2   9  11 220.232 113.344   6
  -2   9  11 46.9407 101.402  10
  -2   9  10 28752.7 1023.19   6
  -2   9  10 28474.0 1068.66  10
  -2   9   9 3481.96 366.090  10
  -2   9   9 3680.63 370.177   7
  -2   9   9 3635.40 336.133   6
  -2   9   8 4898.73 388.463   6
  -2   9   8 5730.67 468.057   7
  -2   9   8 5347.81 463.188  10
  -2   9   7 1337.72 252.083   7
  -2   9   7 1325.51 220.410   6
  -2   9   7 1434.20 230.896   4
  -2   9   6 1841.92 283.930   5
  -2   9   6 2336.73 269.749   6
  -2   9   6 2564.17 293.954   4
  -2   9   6 1977.15 285.730   7
  -2   9   5 3043.64 346.526   7
  -2   9   5 3002.29 346.031   5
  -2   9   5 3565.68 348.098   4
  -2   9   4 331.532 161.823   5
  -2   9   4 5.78309 126.731   7
  -2   9   4 66.8738 110.965   4
  -2   9   3 16442.0 791.908   5
  -2   9   3 15864.5 745.013   4
  -2   9   3 14883.1 761.421   7
  -2   9   2 0.70146 106.987   7
  -2   9   2 2.47619 106.864   4
  -2   9   2 209.656 152.640   5
  -2   9   1 39685.0 1312.47   5
  -2   9   1 40446.2 1356.00   7
  -2   9   1 40009.4 1290.38   4
  -2   9   0 1167.66 203.273   5
  -2   9   0 1260.52 212.568   4
  -2   9   0 1028.91 216.873   7
  -2   9  -1 23233.7 893.458   5
  -2   9  -1 23692.1 907.237   4
  -2   9  -1 23782.6 965.985   7
  -2   9  -2 636.108 158.306   4
  -2   9  -2 713.072 164.195   7
  -2   9  -3 3283.98 297.599   4
  -2   9  -3 3810.30 345.321   7
  -2   9  -4 1300.51 213.377   7
  -2   9  -4 1151.10 167.977   4
  -2   9  -5 11584.4 577.324   7
  -2   9  -5 11341.0 525.260   4
  -2   9  -6 5085.11 312.437   4
  -2   9  -6 4993.76 344.539   7
  -2   9  -7 27621.7 805.696   4
  -2   9  -7 32090.8 925.457   7
  -2   9  -8 8044.50 366.193   7
  -2   8  14 1147.54 161.562  10
  -2   8  13 1328.88 204.903   6
  -2   8  13 1283.02 183.625  10
  -2   8  12 491.019 142.969   6
  -2   8  12 652.775 156.532  10
  -2   8  11 3668.56 354.299   6
  -2   8  11 3328.41 341.850  10
  -2   8  10 9671.57 627.018   7
  -2   8  10 9108.67 588.403  10
  -2   8  10 9835.34 589.802   6
  -2   8   9 810.647 187.560   6
  -2   8   9 1236.43 233.829  10
  -2   8   9 1133.79 246.490   7
  -2   8   8 14821.1 808.304  10
  -2   8   8 14677.5 734.169   6
  -2   8   8 14971.3 754.132   4
  -2   8   8 13472.3 757.231   7
  -2   8   7 3675.13 388.434   7
  -2   8   7 4179.34 368.485   6
  -2   8   7 3961.48 372.010   4
  -2   8   7 4197.84 423.410   5
  -2   8   7 3908.20 412.212  10
  -2   8   6 2329.99 266.879   6
  -2   8   6 2302.34 324.460  10
  -2   8   6 2187.22 281.557   4
  -2   8   6 2227.96 300.759   5
  -2   8   6 1982.90 287.044   7
  -2   8   5 16336.2 740.471   6
  -2   8   5 17472.0 898.414  10
  -2   8   5 17256.2 794.201   4
  -2   8   5 16360.7 810.131   7
  -2   8   5 16096.1 813.089   5
  -2   8   4 2598.97 274.933   6
  -2   8   4 2153.28 275.129   7
  -2   8   4 2414.85 285.861   4
  -2   8   4 2867.26 332.217   5
  -2   8   3 8141.05 522.368   4
  -2   8   3 8886.47 560.184   5
  -2   8   3 8312.22 545.626   7
  -2   8   2 20229.4 889.591   7
  -2   8   2 19034.6 856.751   5
  -2   8   2 20664.6 864.680   4
  -2   8   1 2862.23 318.117   7
  -2   8   1 2881.53 315.341   5
  -2   8   1 2408.34 281.623   4
  -2   8   0 15775.9 737.524   5
  -2   8   0 16114.1 784.062   7
  -2   8   0 15610.6 741.202   4
  -2   8  -1 80.1592 92.3447   4
  -2   8  -1-70.8298 98.8676   5
  -2   8  -1 40.2024 94.7367   7
  -2   8  -2 647.663 144.232   4
  -2   8  -2 927.939 200.062   7
  -2   8  -3 1243.78 204.361   4
  -2   8  -3 1420.77 233.516   7
  -2   8  -4 209.580 120.614   7
  -2   8  -4 207.635 138.901   4
  -2   8  -5 1438.11 220.761   4
  -2   8  -5 1600.37 241.868   7
  -2   8  -6 674.010 154.722   4
  -2   8  -6 718.505 174.131   7
  -2   8  -7 298.406 105.954   7
  -2   8  -7 365.672 106.818   4
  -2   8  -8 12792.0 539.903   4
  -2   8  -8 13901.4 600.172   7
  -2   8  -9 1288.52 140.458   4
  -2   8  -9 1291.59 161.765   7
  -2   8 -10 5170.50 273.843   7
  -2   7  14 16738.2 666.417  10
  -2   7  14 16283.6 628.849   8
  -2   7  13 2764.42 304.258   6
  -2   7  13 2578.17 258.520   8
  -2   7  13 2893.66 286.844  10
  -2   7  12 20543.4 873.216  10
  -2   7  12 21764.6 920.634   6
  -2   7  12 19975.8 789.736   8
  -2   7  11 646.501 181.919   6
  -2   7  11 409.197 149.986  10
  -2   7  11 167.955 107.485   8
  -2   7  10 71819.9 2050.44  10
  -2   7  10 70344.4 2087.36   7
  -2   7  10 73157.6 2035.96   6
  -2   7   9-75.3206 134.589   6
  -2   7   9-68.4112 113.160  10
  -2   7   9 136.075 143.252   7
  -2   7   8 120329. 2904.10   6
  -2   7   8 118608. 2987.75  10
  -2   7   8 117117. 2970.49   7
  -2   7   8 116927. 2909.77   4
  -2   7   7 3661.29 381.270   7
  -2   7   7 4334.69 374.437   6
  -2   7   7 4446.19 412.686   5
  -2   7   7 4169.31 381.943   2
  -2   7   7 3946.15 395.563  10
  -2   7   7 3930.67 378.323   4
  -2   7   6 2375.78 294.214   2
  -2   7   6 2380.33 301.274   7
  -2   7   6 2443.34 315.781  10
  -2   7   6 2415.48 304.955   5
  -2   7   6 2839.12 299.029   6
  -2   7   6 2582.02 298.797   4
  -2   7   5 1670.08 246.761   7
  -2   7   5 1784.62 239.914   6
  -2   7   5 2012.06 267.232   5
  -2   7   5 1316.09 230.273   2
  -2   7   5 2021.81 291.306  10
  -2   7   5 1945.01 254.981   4
  -2   7   4 5780.33 404.581   6
  -2   7   4 5505.02 437.315   5
  -2   7   4 5765.62 433.645   2
  -2   7   4 5074.45 404.268   4
  -2   7   4 5233.23 427.433   7
  -2   7   4 5686.06 478.710  10
  -2   7   3 16179.4 830.199  10
  -2   7   3 15675.2 686.047   6
  -2   7   3 15245.1 739.710   2
  -2   7   3 15520.2 738.519   5
  -2   7   3 15421.7 737.501   7
  -2   7   3 15815.8 726.203   4
  -2   7   2 16291.1 759.943   7
  -2   7   2 16447.3 736.458   4
  -2   7   2 16197.2 743.334   5
  -2   7   1 31305.0 1094.03   4
  -2   7   1 32492.4 1108.58   5
  -2   7   1 31370.7 1123.74   7
  -2   7   0 57.2847 90.7946   7
  -2   7   0-47.7904 108.895   5
  -2   7   0 75.7761 119.788   4
  -2   7  -1 36806.2 1224.51   4
  -2   7  -1 38511.8 1271.31   7
  -2   7  -1 37690.9 1205.82   5
  -2   7  -2 715.047 186.672   7
  -2   7  -2 796.388 169.115   4
  -2   7  -3 2336.67 281.123   7
  -2   7  -3 2183.62 278.757   4
  -2   7  -4-123.358 145.502   7
  -2   7  -4-330.034 130.621   4
  -2   7  -5 644.009 195.375   7
  -2   7  -5 489.055 141.937   4
  -2   7  -6 2124.01 282.449   7
  -2   7  -6 2420.50 279.937   4
  -2   7  -7 56542.7 1697.28   7
  -2   7  -7 60857.1 1677.21   4
  -2   7  -8 3915.95 333.886   4
  -2   7  -8 4112.29 357.957   7
  -2   7  -9 23515.8 875.263   7
  -2   7  -9 23164.8 824.419   4
  -2   7 -10 1827.26 203.281   7
  -2   7 -10 1710.35 188.234   4
  -2   7 -11 16750.5 588.099   7
  -2   7 -11 15762.3 525.879   4
  -2   6  16 984.892 137.448   8
  -2   6  15 5159.59 340.983   8
  -2   6  14 392.243 122.023  10
  -2   6  14 496.652 133.325   8
  -2   6  13 12090.1 675.134   6
  -2   6  13 13025.2 636.362   8
  -2   6  13 12611.9 639.068  10
  -2   6  12 7903.77 518.135  10
  -2   6  12 8313.77 562.881   6
  -2   6  12 8268.76 512.626   8
  -2   6  11 29439.3 1068.59   8
  -2   6  11 31428.1 1176.61   6
  -2   6  11 28769.2 1106.11  10
  -2   6  10 17223.2 830.898   6
  -2   6  10 17066.5 816.674  10
  -2   6  10 17810.5 776.872   8
  -2   6   9 58539.0 1794.68   7
  -2   6   9 59657.1 1743.63   6
  -2   6   9 55081.2 1713.81  10
  -2   6   9 59899.1 1650.79   8
  -2   6   8 25578.3 930.757   8
  -2   6   8 25389.3 1025.51  10
  -2   6   8 25194.3 1039.45   7
  -2   6   8 27209.8 1041.97   4
  -2   6   8 26263.1 1007.11   6
  -2   6   7 8355.31 526.770   4
  -2   6   7 8449.14 520.190   6
  -2   6   7 8873.34 557.335   7
  -2   6   7 7966.60 536.057   5
  -2   6   7 8487.63 492.509   2
  -2   6   7 8463.91 555.433  10
  -2   6   7 8510.22 479.502   8
  -2   6   6 3567.61 332.540   6
  -2   6   6 3474.99 313.379   2
  -2   6   6 4198.50 360.523   4
  -2   6   6 4132.41 373.623  10
  -2   6   6 3956.99 361.683   7
  -2   6   6 3820.79 351.036   5
  -2   6   5 289.499 115.315   2
  -2   6   5 299.494 149.719  10
  -2   6   5 188.305 112.471   5
  -2   6   5 544.088 131.881   6
  -2   6   5 294.483 117.236   7
  -2   6   5 453.346 127.773   4
  -2   6   4 2665.64 304.553  10
  -2   6   4 2551.06 264.667   2
  -2   6   4 2505.16 274.627   5
  -2   6   4 2355.41 254.663   4
  -2   6   3 29258.2 1005.37   2
  -2   6   2 132217. 3008.84   2
  -2   6   1 19653.5 788.433   2
  -2   6   0 172718. 3775.03   2
  -2   6   0 170121. 3725.58   4
  -2   6   0 173603. 3766.27   7
  -2   6  -1 2059.77 244.203   4
  -2   6  -1 1928.23 242.462   7
  -2   6  -2 121750. 2860.93   4
  -2   6  -2 123412. 2887.94   7
  -2   6  -3 4520.18 375.265   7
  -2   6  -3 4459.64 366.507   4
  -2   6  -4 29143.0 1073.72   7
  -2   6  -4 28571.6 1046.59   4
  -2   6  -5 905.337 186.559   4
  -2   6  -5 784.808 174.227   7
  -2   6  -6 56812.4 1684.04   7
  -2   6  -6 53758.5 1620.64   4
  -2   6  -7 4735.86 415.031   7
  -2   6  -7 4522.65 387.196   4
  -2   6  -8 24528.7 992.858   7
  -2   6  -8 24046.8 952.427   4
  -2   6  -8 24350.5 863.848  11
  -2   6  -9 10262.5 511.006  11
  -2   6  -9 10446.9 570.343   4
  -2   6  -9 9929.31 580.922   7
  -2   6 -10 143.512 75.1563  11
  -2   6 -10 525.961 152.777   7
  -2   6 -10 598.832 138.072   4
  -2   6 -11 1230.38 178.581   7
  -2   6 -11 1166.82 151.643  11
  -2   6 -11 1114.86 163.693   4
  -2   6 -12 2940.46 200.003  11
  -2   6 -12 3545.12 261.081   7
  -2   6 -12 3592.17 243.458   4
  -2   5  17 4879.65 274.736   8
  -2   5  16 3011.66 259.618   8
  -2   5  15 1758.00 228.176   8
  -2   5  14 2261.27 267.749   8
  -2   5  13 1694.75 272.631   6
  -2   5  13 2235.69 260.546  10
  -2   5  13 1814.61 260.989   8
  -2   5  12 3064.79 348.911   6
  -2   5  12 2762.91 308.476   8
  -2   5  12 2829.14 303.289  10
  -2   5  11 2377.28 283.991   8
  -2   5  11 2301.00 298.463   6
  -2   5  11 1650.08 236.624  10
  -2   5  10 1288.12 211.979   8
  -2   5  10 1184.45 204.258  10
  -2   5  10 1082.94 209.745   6
  -2   5   9 29493.4 1084.91   6
  -2   5   9 28976.2 1068.33  10
  -2   5   9 29371.0 1036.82   8
  -2   5   9 27356.9 1103.56   7
  -2   5   8 25780.0 926.032   8
  -2   5   8 27980.9 899.683   2
  -2   5   8 24734.5 960.297  10
  -2   5   8 24992.6 1002.64   7
  -2   5   8 25728.8 988.104   4
  -2   5   8 24831.9 962.136   6
  -2   5   7 24138.0 922.129   4
  -2   5   7 25909.3 872.782   2
  -2   5   7 25598.8 930.880   6
  -2   5   6 9256.42 476.720   2
  -2   5   5 3327.17 276.601   2
  -2   5   4 8481.46 445.248   2
  -2   5   3 15376.9 621.512   2
  -2   5   2 13136.7 566.104   2
  -2   5   1 11351.6 521.989   2
  -2   5   0 4253.48 306.392   2
  -2   5  -1 23754.8 835.739   2
  -2   5  -1 25050.3 775.727   1
  -2   5  -2 109.737 67.8641   1
  -2   5  -3 12332.1 568.693   1
  -2   5  -4 268.550 102.937   1
  -2   5  -5 7549.78 494.939   1
  -2   5  -6 3071.35 288.344  11
  -2   5  -6 2357.10 303.834   1
  -2   5  -7 7139.68 537.473   1
  -2   5  -7 7504.93 452.677  11
  -2   5  -8 3571.11 311.262  11
  -2   5  -9 6756.26 438.459  11
  -2   5 -10 13029.8 620.279  11
  -2   5 -11 305.437 124.444  11
  -2   5 -12 21167.9 740.430  11
  -2   5 -12 21450.2 782.793   4
  -2   5 -13 261.114 92.6799   7
  -2   5 -13 234.370 85.0004  11
  -2   5 -13 356.688 93.8411   4
  -2   4  17 8970.55 421.988   8
  -2   4  16 240.314 101.258   8
  -2   4  15 8629.08 517.265   8
  -2   4  14 883.055 189.145   8
  -2   4  13 42885.6 1445.28   6
  -2   4  13 45096.9 1446.30   8
  -2   4  12 5505.78 453.587   6
  -2   4  12 5562.90 448.444   8
  -2   4  12 5160.97 402.372  10
  -2   4  11 82926.6 2130.72  10
   2  -4 -11 82150.3 2105.87   3
  -2   4  11 81865.1 2218.74   6
  -2   4  11 80318.6 2160.94   8
   2  -4 -10 1543.09 207.999   3
  -2   4  10 1893.94 250.348   8
  -2   4  10 1935.86 266.895   6
  -2   4  10 1704.53 240.561  10
  -2   4   9 19032.3 819.554   6
  -2   4   9 19498.4 798.054  10
   2  -4  -9 20070.6 748.147   3
  -2   4   9 19599.5 798.783   8
  -2   4   8 140.543 65.9326   2
   2  -4  -8 221.622 85.1767   3
  -2   4   8 185.547 102.201   6
  -2   4   7 4885.44 309.618   2
  -2   4   6 65.2813 70.7998   2
  -2   4   5 452.480 103.954   2
  -2   4   4 4846.75 300.527   2
  -2   4   3 135200. 2857.43   2
  -2   4   2 1782.04 191.250   2
  -2   4   1 152962. 2961.77   1
  -2   4   1 145093. 3129.98   2
  -2   4   0 11613.1 487.360   2
  -2   4   0 11826.2 416.418   1
  -2   4  -1 15655.6 544.896   1
  -2   4  -1 16331.8 595.863   2
  -2   4  -2 1583.58 147.924   3
  -2   4  -2 1621.28 178.395   2
  -2   4  -2 1914.77 191.064   1
  -2   4  -3 6634.86 326.507   3
  -2   4  -4 36673.4 1014.21   3
  -2   4  -5 726.326 124.037   3
  -2   4  -6 14911.4 631.078  11
   2  -4   6 14611.2 706.775  12
  -2   4  -7 254.413 127.113  11
   2  -4   7 153.736 108.701  12
   2  -4   8 55444.4 1699.75  12
  -2   4  -8 55622.1 1569.38  11
  -2   4  -9 466.040 142.162  11
   2  -4   9 144.438 127.397  12
  -2   4 -10 12709.0 639.449  11
  -2   4 -11 113.733 108.835  11
  -2   4 -12 8475.81 481.676  11
  -2   4 -13 259.247 116.814  11
  -2   4 -14 3487.55 253.182   4
  -2   4 -14 4153.17 265.793  11
  -2   3  17 40.9371 73.5334   8
  -2   3  16 4793.90 358.923   8
  -2   3  15 2096.34 266.045   8
  -2   3  14 8589.50 553.417   8
  -2   3  13 5369.95 445.375   6
  -2   3  13 5531.89 449.236   8
  -2   3  12 91958.8 2377.08   8
  -2   3  12 87953.0 2352.76   6
   2  -3 -11 79.0300 101.983   3
  -2   3  11 218.891 132.130   6
  -2   3  11 4.60119 101.115   8
  -2   3  10 36988.7 1238.75   6
   2  -3 -10 37954.2 1181.77   3
  -2   3  10 37511.5 1235.70   8
  -2   3   9 165.343 81.9505   6
  -2   3   9-38.0665 70.9647   8
   2  -3  -9 23.0731 78.5984   3
   2  -3  -8 7049.31 389.212   3
  -2   3   8 7566.70 372.088   2
  -2   3   7 257.975 81.6302   2
  -2   3   6 26970.2 794.722   2
  -2   3   5 34.9868 60.4409   2
  -2   3   4 137.562 69.1868   2
  -2   3   3 20296.8 637.921   2
  -2   3   2 39887.6 818.920   1
  -2   3   2 38883.6 1010.83   2
  -2   3   1 156084. 2978.88   1
  -2   3   1 154360. 3156.50   2
  -2   3   0 113095. 2314.95   2
  -2   3   0 107665. 2193.85   1
  -2   3  -1 56337.2 1275.67   3
  -2   3  -1 57429.7 1338.11   2
  -2   3  -2 335.973 88.1093   2
  -2   3  -2 303.756 78.5050   3
  -2   3  -3 73113.2 1653.04   2
  -2   3  -3 73461.3 1644.81   3
  -2   3  -4 139.267 69.4373   3
  -2   3  -5 184.165 78.5381   3
  -2   3  -6 1096.68 155.905   3
   2  -3   7 15367.3 717.621  12
  -2   3  -7 14681.5 635.917   3
  -2   3  -8 1165.49 187.761   3
   2  -3   8 1274.94 211.140  12
  -2   3  -9 61942.1 1742.10   3
   2  -3   9 64028.4 1877.70  12
   2  -3  10 22402.2 992.001  12
  -2   3 -11 4498.04 379.828  11
   2  -3  11 3659.88 393.045  12
  -2   3 -12 6436.34 438.751  11
  -2   3 -13 13893.9 637.044  11
  -2   3 -14 4370.52 313.379  11
  -2   3 -15 12807.6 485.603  11
   2  -3  15 11262.9 444.578  10
  -2   2  17 8011.39 416.586   8
  -2   2  16 112.534 101.450   8
  -2   2  15 4199.86 370.460   8
  -2   2  14 625.934 179.097   8
  -2   2  13 222.255 144.463   8
  -2   2  12 5619.65 434.830   6
  -2   2  12 6369.71 475.968   8
   2  -2 -11 2608.18 288.859   3
  -2   2  11 2284.94 275.211   6
  -2   2  11 2811.37 308.340   8
  -2   2  10-62.6600 102.555   6
   2  -2 -10 158.235 91.1734   3
  -2   2  10 142.862 99.4743   8
   2  -2  -9 195.260 89.8229   3
  -2   2   8 432.449 87.9672   2
   2  -2  -8 525.383 118.796   3
  -2   2   7 8197.46 370.930   2
  -2   2   6 1043.50 128.863   2
  -2   2   5 1059.77 125.266   2
  -2   2   4 44079.2 1076.73   2
  -2   2   3 10407.6 395.965   2
  -2   2   2 32402.5 832.564   2
  -2   2   1 20381.3 441.563   1
  -2   2   1 22277.7 608.852   2
  -2   2   0 25218.4 676.190   2
  -2   2  -1 12048.2 405.495   2
  -2   2  -1 12084.0 398.284   3
  -2   2  -2 49447.0 1160.75   3
  -2   2  -2 51484.5 1154.35   2
  -2   2  -3 22550.7 620.099   2
  -2   2  -3 22363.7 651.340   3
  -2   2  -4 11201.3 389.857   2
  -2   2  -4 11112.8 436.654   3
  -2   2  -5 170.745 77.2827   3
  -2   2  -6 12957.2 537.728   3
  -2   2  -7 1623.35 197.695   3
  -2   2  -8 4152.84 329.019   3
   2  -2   8 4261.90 366.623  12
   2  -2   8 3878.06 351.045   8
  -2   2  -9 4197.18 355.811   3
   2  -2   9 4569.47 410.425  12
  -2   2 -10 5395.30 427.419   3
   2  -2  10 5985.78 484.561  12
   2  -2  11 2333.02 312.500  12
  -2   2 -12 1433.87 229.080  11
   2  -2  12 1038.07 236.115  12
  -2   2 -13 10356.6 571.296  11
  -2   2 -14 336.888 95.7289  11
  -2   2 -15 18220.1 664.437  11
   2  -2  15 17060.1 641.833  10
  -2   2 -16 611.954 103.532  11
  -2   1  17 1419.97 175.482   8
  -2   1  16 352.821 131.512   8
  -2   1  15 6376.36 463.508   8
  -2   1  14 9.18550 130.745   8
  -2   1  13 199.430 130.786   8
  -2   1  12 12632.3 695.136   8
  -2   1  12 12770.3 610.354  12
  -2   1  11 1591.46 216.256  12
  -2   1  11 1182.31 203.616   8
   2  -1 -11 1336.60 217.632   3
   2  -1 -10 37496.6 1191.84   3
  -2   1  10 37148.3 1221.27   8
  -2   1  10 38334.2 1139.00  12
   2  -1  -9 569.355 117.491   3
  -2   1   8 36.7718 46.8708   2
   2  -1  -8-30.0000 64.0966   3
  -2   1   7 27381.8 774.897   2
  -2   1   6 55783.3 1306.78   2
  -2   1   5 25477.1 710.827   2
  -2   1   4 1619.99 143.035   2
  -2   1   3 31.4497 45.9936   2
  -2   1   2 565.593 81.7306   2
  -2   1   1 183269. 3559.94   2
  -2   1   0 178970. 3448.24   3
  -2   1   0 178037. 3457.38   2
  -2   1  -1 318899. 5972.24   3
  -2   1  -1 313716. 5950.96   2
  -2   1  -2 28707.0 730.052   3
  -2   1  -2 28566.6 687.440   2
  -2   1  -3 88264.9 1849.64   3
  -2   1  -3 86436.0 1756.83   2
  -2   1  -4 19731.8 595.730   3
  -2   1  -4 18480.8 491.162   2
  -2   1  -5 1442.52 162.317   3
  -2   1  -6 724.951 123.088   3
  -2   1  -7 1280.48 173.997   3
  -2   1  -8 2829.38 265.542   3
  -2   1  -9 94338.7 2339.38   3
   2  -1   9 94929.2 2433.64   8
   2  -1   9 99072.4 2427.13  12
  -2   1 -10 930.299 181.189   3
   2  -1  10 1143.20 228.266   8
   2  -1  10 1344.12 239.495  12
  -2   1 -11 24714.7 987.174   3
   2  -1  11 26434.0 1077.39   8
   2  -1  12 2643.45 341.321   8
   2  -1  12 2084.80 303.229  12
  -2   1 -13 11679.7 617.538  11
  -2   1 -14 2337.13 259.600  11
   2  -1  15 21108.7 789.196  10
  -2   1 -15 22672.2 797.336  11
  -2   1 -16 1172.65 148.815  11
   2  -1  16 880.536 129.150  10
  -2   0  17 7047.27 359.589   8
  -2   0  16 7830.51 448.240   8
  -2   0  15 19881.8 841.372   8
  -2   0  15 20573.9 762.168  12
  -2   0  14 5011.44 420.390   8
  -2   0  14 4177.09 341.550  12
  -2   0  13 5315.24 452.909   8
  -2   0  13 5069.07 385.202  12
  -2   0  12 1312.19 235.681   8
  -2   0  12 1827.22 230.951  12
   2   0 -11 54102.9 1608.93   3
  -2   0  11 54249.0 1639.16   8
  -2   0  11 57319.4 1572.25  12
  -2   0  10-19.0315 99.2326   8
   2   0 -10-52.7414 74.7282   3
  -2   0  10-85.7744 88.0451  12
   2   0  -9 102637. 2402.03   3
  -2   0   8 4837.58 273.646   2
   2   0  -8 4923.85 323.697   3
  -2   0   7 62104.6 1442.66   2
  -2   0   6 57946.3 1347.37   2
  -2   0   5 160499. 3210.67   2
  -2   0   4 128616. 2604.30   2
  -2   0   3 7680.91 304.980   2
   2   0  -2 1761.93 73.5468   1
  -2   0   2 2137.91 145.449   2
   2   0  -1 146280. 2698.81   1
  -2   0   1 146177. 2862.71   2
  -2   0   0 74551.7 1502.48   2
   2   0   0 71770.4 1392.47   1
  -2   0  -1 41501.7 908.796   2
  -2   0  -2 67533.2 1370.81   2
  -2   0  -3 30563.4 683.190   2
  -2   0  -3 32935.7 793.060   3
  -2   0  -4 141561. 2776.60   3
  -2   0  -4 134896. 2586.30   2
  -2   0  -5 69476.0 1582.56   3
  -2   0  -6 162710. 3355.74   3
  -2   0  -7 3558.92 272.288   3
  -2   0  -8 19267.0 729.400   3
  -2   0  -9 14616.2 659.526   3
   2   0  10 65356.5 1799.86  12
  -2   0 -10 63136.7 1773.84   3
   2   0  10 63673.0 1844.15   8
  -2   0 -11 133.445 126.846   3
   2   0  11 48.8654 116.409   8
   2   0  11-23.7668 133.234  12
   2   0  12 30434.7 1138.86  12
   2   0  12 29874.3 1193.72   8
  -2   0 -13 3769.43 348.099  11
   2   0  13 4272.91 425.638   8
  -2   0 -14 35825.2 1165.54  11
  -2   0 -15 26139.7 909.654  11
   2   0  15 28258.5 968.319  10
   2   0  16 3250.65 257.674  10
  -2   0 -16 3969.42 273.580  11
   2   0  17 466.269 82.9229  10
   2   0  17 371.528 100.816  13
  -2   0 -17 500.692 87.6216  11
  -2  -1  16 4958.18 304.448  12
  -2  -1  16 4673.98 324.340   8
  -2  -1  15 84.8444 102.250   8
  -2  -1  15 212.584 104.281  12
  -2  -1  14 11538.1 636.217   8
  -2  -1  14 10709.1 568.249  12
  -2  -1  13 5517.93 416.568  12
  -2  -1  13 5206.79 441.209   8
  -2  -1  12 17349.1 826.215   8
  -2  -1  12 18022.1 793.102  12
   2   1 -11 210.866 107.257   3
  -2  -1  11 249.564 113.690   8
  -2  -1  11 71.7493 87.2719  12
  -2  -1  10 4976.03 393.749   8
   2   1 -10 5509.01 396.308   3
  -2  -1  10 5866.79 406.123  12
   2   1  -9 780.536 147.336   3
   2   1  -8 1849.29 199.576   3
  -2  -1   7 16694.5 573.551   2
   2   1  -7 16773.3 611.386   3
  -2  -1   6 35107.5 942.794   2
  -2  -1   5 217833. 4285.24   2
  -2  -1   4 216519. 4231.77   2
  -2  -1   3 366782. 6937.87   2
   2   1  -2 60893.8 1273.02   1
  -2  -1   2 64388.5 1360.34   2
   2   1  -1 30140.3 649.443   1
  -2  -1   1 28132.6 715.952   2
   2   1   0 70899.0 1411.81   1
  -2  -1   0 72086.4 1480.30   2
  -2  -1  -1 71295.6 1455.36   3
   2   1   1 68771.7 1422.13   1
  -2  -1  -1 72715.1 1452.99   2
  -2  -1  -2 572.717 61.8392   2
   2   1   2 618.297 76.3956   1
  -2  -1  -2 569.153 74.7206   3
   2   1   3 83612.7 1748.70   1
  -2  -1  -3 83425.3 1743.61   3
  -2  -1  -3 84307.2 1631.61   2
  -2  -1  -4 228.250 62.4591   3
  -2  -1  -4 321.714 29.7804   2
  -2  -1  -5 830447. 15433.5   3
  -2  -1  -6 5267.44 300.169   3
  -2  -1  -7 86568.5 1989.64   3
  -2  -1  -8 1573.56 192.700   3
  -2  -1  -9 1892.30 223.255   3
  -2  -1 -10 633.955 165.121   3
   2   1  10 428.698 143.239   8
   2   1  10 404.091 132.669  12
  -2  -1 -11 272.107 129.019   3
   2   1  11 186.625 129.048   8
   2   1  11 3.03838 101.883  12
   2   1  12 638.910 162.944  12
   2   1  12 1616.09 253.037   8
  -2  -1 -13 166.359 128.419  11
   2   1  13 37.6346 134.358   8
  -2  -1 -14 12586.8 612.264  11
   2   1  14 11261.3 694.893   8
   2   1  14 11748.2 639.934  10
   2   1  15 1268.71 204.917  10
  -2  -1 -15 1196.60 184.196  11
  -2  -1 -16 18143.9 655.429  11
   2   1  16 18196.1 699.486  10
   2   1  17 259.457 79.4952  10
  -2  -1 -17 253.853 76.5589  11
  -2  -2  16 8819.88 409.754  12
  -2  -2  15 154.648 88.1458   8
  -2  -2  15 266.251 97.1849  12
  -2  -2  14 8672.15 519.503   8
  -2  -2  14 9659.39 535.239  12
  -2  -2  13 18276.3 795.017  12
  -2  -2  13 15901.7 770.854   8
  -2  -2  12 2895.66 312.700  12
  -2  -2  12 2905.66 324.452   8
  -2  -2  11 3092.41 332.465   8
   2   2 -11 3208.75 321.127   3
  -2  -2  11 3584.48 335.451  12
  -2  -2  10 6599.22 455.552   8
   2   2 -10 5928.29 420.464   3
  -2  -2  10 5810.99 421.930  12
   2   2  -9 146245. 3202.40   3
  -2  -2   9 140457. 3222.99   8
  -2  -2   9 140410. 3187.06   9
  -2  -2   9 149237. 3236.67  12
   2   2  -8 162.269 77.7517   3
  -2  -2   7 69380.7 1642.38   2
   2   2  -7 67962.0 1650.79   3
  -2  -2   6 84.8966 78.5950   2
   2   2  -6 54.7524 54.6270   3
   2   2  -3 129563. 2631.20   1
   2   2  -2 28538.2 719.248   1
   2   2  -1 68157.2 1427.62   1
   2   2   0 44743.7 983.946   1
   2   2   1 49692.9 1083.33   1
  -2  -2  -1 50413.7 1056.77   3
  -2  -2  -2 12236.0 358.020   3
   2   2   2 11593.2 374.671   1
   2   2   3 2981.32 178.868   1
  -2  -2  -3 3122.22 169.627   3
  -2  -2  -4 146428. 2701.31   3
   2   2   4 145454. 2745.02   1
  -2  -2  -5 42177.9 1032.16   3
   2   2   5 41910.1 1072.56   1
  -2  -2  -6 2678.02 208.552   3
  -2  -2  -7-25.0614 79.7702   3
  -2  -2  -8 14498.8 592.589   3
  -2  -2  -9 2283.05 244.743   3
  -2  -2 -10 870.109 171.128   3
   2   2  10 866.595 187.309   8
  -2  -2 -11 15980.5 755.673   3
   2   2  11 17693.3 824.483   8
  -2  -2 -12 15767.5 693.431  11
   2   2  12 15800.6 817.727   8
  -2  -2 -12 15556.6 774.676   3
   2   2  13 7642.19 523.715  10
  -2  -2 -13 7491.17 463.434  11
   2   2  13 8023.34 570.793   8
  -2  -2 -14 7204.34 449.703  11
   2   2  14 8127.95 522.207  10
   2   2  14 8314.19 576.440   8
   2   2  15 5745.01 420.446  10
  -2  -2 -15 5818.74 380.160  11
   2   2  15 6090.59 476.185   8
   2   2  16 19534.8 746.444  10
   2   2  16 17951.1 772.961  13
   2   2  17 5100.34 335.477  13
   2   2  17 5229.19 312.806  10
  -2  -3  16 8940.42 387.336  12
  -2  -3  15 78.0181 73.1203  12
  -2  -3  14 27141.2 961.040  12
  -2  -3  13 10601.7 588.773  12
  -2  -3  12 22308.2 914.840   8
  -2  -3  12 24224.5 963.968  12
  -2  -3  11 1164.84 214.820  12
   2   3 -10 43701.5 1356.54   3
  -2  -3  10 44768.9 1398.01  12
  -2  -3   9 2366.64 259.802   9
   2   3  -9 2219.65 236.870   3
  -2  -3   9 2335.11 267.943  12
  -2  -3   8 22092.7 824.233   9
   2   3  -8 23460.0 815.850   3
  -2  -3   8 23096.4 854.043  12
   2   3  -7 10410.8 472.399   3
  -2  -3   7 10791.1 495.420   2
   2   3  -6 125.565 62.1131   3
   2   3  -5 158.904 64.0135   3
   2   3  -4 383248. 7401.85   1
   2   3  -3 493.485 107.396   1
   2   3  -2 112469. 2353.15   1
   2   3  -1 109092. 2253.30   1
   2   3   0 3199.74 190.371   1
   2   3   1 5763.36 256.572   1
  -2  -3  -2 76673.3 1538.23   3
   2   3   2 75676.9 1631.14   1
  -2  -3  -3 26310.3 644.479   3
   2   3   3 26491.7 716.618   1
   2   3   4 34540.7 889.224   1
  -2  -3  -4 32479.0 804.221   3
  -2  -3  -5 415550. 7956.03   3
   2   3   5 430863. 8057.67   1
  -2  -3  -6 1051.27 130.693   3
   2   3   6 895.563 142.750   1
  -2  -3  -7 322537. 6277.73   3
  -2  -3  -8 232.113 96.2416   3
  -2  -3  -9 367.300 109.038   3
  -2  -3 -10 1988.37 234.660   3
   2   3  10 1753.86 238.011   8
   2   3  11 36542.4 1234.70  10
  -2  -3 -11 37069.8 1231.66   3
   2   3  11 38743.7 1305.42   8
   2   3  12 712.110 184.805  10
   2   3  12 278.209 119.129   8
  -2  -3 -12 564.480 165.763   3
   2   3  13 9896.40 596.398  10
   2   3  13 10863.7 656.881   8
   2   3  14 542.446 161.276  10
   2   3  14 733.161 194.691   8
   2   3  15 4252.66 356.307  10
   2   3  15 3991.95 374.568  13
   2   3  15 3852.58 375.979   8
   2   3  16 2333.60 246.552  10
   2   3  16 2323.69 269.085   8
   2   3  16 2421.09 273.717  13
   2   3  17 3301.13 253.272  10
   2   3  17 3447.70 279.722  13
   2   3  18 1075.73 133.297  13
  -2  -4  15 1386.07 167.728  12
  -2  -4  14 394.015 132.296  12
  -2  -4  13 48930.1 1455.98  12
  -2  -4  12-41.5335 108.316  12
  -2  -4  11 39721.5 1333.98  12
  -2  -4  10 210.759 111.872  12
  -2  -4   9 364.276 131.098   9
   2   4  -9 592.341 193.389   1
  -2  -4   9 435.457 135.171  12
  -2  -4   8-19.0343 99.1889   9
  -2  -4   8-25.4250 87.2104  12
   2   4  -8-142.194 85.6898   3
   2   4  -8 210.958 136.887   1
   2   4  -7 301.427 92.2302   3
   2   4  -7-6.40800 91.5961   1
  -2  -4   7 257.378 108.799  12
   2   4  -6 293.660 83.8640   3
   2   4  -6 36.6997 88.5751   1
   2   4  -5 36948.0 952.757   3
   2   4  -5 35923.5 1128.37   1
   2   4  -4 40231.0 964.335   3
   2   4  -4 38350.5 1133.01   1
   2   4  -3 17481.0 644.176   1
   2   4  -3 17734.1 496.088   3
   2   4  -2 46384.4 1197.04   1
   2   4  -1 358.587 91.6030   1
   2   4   0 3174.63 214.536   1
   2   4   1 7852.80 344.610   1
   2   4   2 95946.3 2052.14   1
   2   4   3 693.623 109.277   1
  -2  -4  -3 507.886 62.2205   3
   2   4   4 40839.7 1043.31   1
  -2  -4  -4 38854.4 906.991   3
  -2  -4  -5 1525.58 133.483   3
   2   4   5 1553.93 175.557   1
   2   4   6 70852.8 1663.69   1
  -2  -4  -6 66065.1 1527.13   3
  -2  -4  -7 171.600 74.5411   3
   2   4   7 93.9834 99.2316   1
  -2  -4  -8 24780.5 803.105   3
  -2  -4  -9 1680.33 193.807   3
   2   4  10 10124.8 553.109  10
   2   4  10 9533.45 546.261   8
  -2  -4 -10 9748.31 523.775   3
  -2  -4 -11 1027.82 185.572   3
   2   4  11 944.807 205.982   8
   2   4  11 1210.18 207.566  10
   2   4  12 28089.3 1042.13  10
   2   4  12 27399.3 1072.61   8
  -2  -4 -12 25282.8 1005.71   3
   2   4  13 9178.45 563.399  10
   2   4  13 7521.78 542.646  13
   2   4  13 8369.18 567.088   8
   2   4  14 34689.6 1200.99  10
   2   4  14 33603.6 1236.96   8
   2   4  14 33339.2 1236.84  13
   2   4  15 11574.0 602.522  10
   2   4  15 10517.3 612.923  13
   2   4  15 9370.79 577.536   8
   2   4  16 1599.44 224.612  13
   2   4  16 1732.69 216.956  10
   2   4  16 1375.34 213.774   8
   2   4  17 34389.2 1010.66  10
   2   4  17 34118.7 1023.90  13
  -2  -5  14 239.386 102.274  12
  -2  -5  13 1752.79 223.354  12
  -2  -5  12 844.257 181.955  12
  -2  -5  11 573.912 168.591  12
  -2  -5  10 11600.0 644.335  12
  -2  -5   9 8526.01 541.178  12
  -2  -5   8 59869.4 1703.56  12
   2   5  -8 58459.2 1837.79   1
  -2  -5   8 62108.0 1668.10   9
  -2  -5   7 31078.9 1019.53   9
   2   5  -7 29928.3 1151.48   1
  -2  -5   7 30424.7 1048.98  12
   2   5  -6 942.323 191.020   1
  -2  -5   6 1524.26 211.958  12
   2   5  -5 7663.99 486.127   1
   2   5  -4 422.382 122.340   1
   2   5  -3 5321.96 360.388   1
   2   5  -2 64885.1 1629.14   1
   2   5  -1 12016.7 518.594   1
   2   5   0 50760.4 1299.80   1
   2   5   1 273.106 111.486   1
   2   5   2 121145. 2590.41   1
   2   5   3 31505.3 909.094   1
   2   5   4 4526.62 292.729   1
   2   5   5 19423.4 689.931   1
  -2  -5  -6 815.701 107.074   3
   2   5   6 1013.14 160.259   1
  -2  -5  -7 13280.2 493.514   3
   2   5   7 14148.5 607.856   1
   2   5   8 678.182 150.824   1
  -2  -5  -8 550.739 114.030   3
   2   5   9 28644.1 1008.32  10
  -2  -5  -9 29235.1 925.573   3
   2   5   9 29917.5 1064.12  13
   2   5  10 2010.85 257.689  10
   2   5  10 2216.55 291.339  13
  -2  -5 -10 2020.33 224.745   3
   2   5  11 3372.37 333.431  10
   2   5  11 2850.91 320.771   8
   2   5  11 2473.21 303.183  13
   2   5  12-11.6995 105.373  13
   2   5  12 119.759 112.570  10
   2   5  12 111.652 94.3559   8
   2   5  13 3263.00 348.998  13
   2   5  13 2461.39 302.927  10
   2   5  13 3525.42 353.735   8
   2   5  14 12022.7 651.960  10
   2   5  14 11865.7 661.852   8
   2   5  14 13779.5 711.734  13
   2   5  15 4283.30 370.517   8
   2   5  15 4684.82 378.839  10
   2   5  15 4914.69 396.486  13
   2   5  16 9855.50 520.408  13
   2   5  16 9036.12 495.413  10
   2   5  16 8913.69 491.723   8
   2   5  17 21243.6 732.532  10
   2   5  17 20822.7 718.748  13
   2   6 -13 14174.2 515.079   7
  -2  -6  13 13770.0 581.772  12
   2   6 -12 187.854 89.2003   7
  -2  -6  12 195.600 101.403  12
  -2  -6  11 9469.44 549.457  12
  -2  -6  10-33.7537 96.6221  12
  -2  -6   9 9526.42 572.501  12
  -2  -6   8 49.8659 121.807  12
   2   6  -7 63243.1 1900.91   1
  -2  -6   7 62495.3 1653.56   9
  -2  -6   6 187.285 110.351   9
   2   6  -6 99.1861 117.347   1
  -2  -6   6 65.2619 103.208  12
  -2  -6   5 9414.16 479.424   9
  -2  -6   5 9058.71 483.039  12
   2   6  -5 9452.36 569.617  13
   2   6  -5 10086.1 596.074   1
   2   6  -4 389.244 152.177   1
   2   6  -3 82616.1 2102.55   1
   2   6  -2 7712.50 456.012   1
   2   6  -1 181992. 3874.56   1
   2   6   0 18540.6 708.003   1
   2   6   1 46231.9 1270.39   1
   2   6   2 152090. 3252.39   1
   2   6   3 14107.1 583.031   1
   2   6   4 65963.0 1651.19   1
   2   6   5 20786.5 763.038   1
   2   6   6 56812.3 1531.83   1
   2   6   7 1364.41 199.635   1
   2   6   8 217158. 4601.05   1
   2   6   8 216799. 4571.84  10
   2   6   8 213605. 4612.60  13
   2   6   9-38.3608 94.7766  10
   2   6   9-59.9811 99.2750   1
   2   6   9-31.8486 144.730  13
   2   6   9 42.4542 105.965   7
   2   6  10 3053.64 344.022  13
   2   6  10 3347.04 330.293  10
   2   6  11 236.897 143.574  13
   2   6  11-3.33234 109.819  10
   2   6  12 10860.8 652.491  13
   2   6  12 11970.3 657.539  10
   2   6  13 181.188 123.531  10
   2   6  13-129.392 120.312  13
   2   6  14 76032.9 2032.83  10
   2   6  14 70900.4 1932.67   8
   2   6  14 75144.1 2021.41  13
   2   6  15-81.1248 96.8501  13
   2   6  15-145.327 111.768   8
   2   6  15-8.20223 92.2046  10
   2   6  16 33134.3 1045.96  10
   2   6  16 31495.0 1005.04  13
   2   6  17 11275.6 464.427  13
   2   6  17 11583.9 497.440  10
   2   7 -12 25953.0 753.251  11
   2   7 -12 28263.0 791.324   7
  -2  -7  12 26677.5 848.791  12
   2   7 -11 138.432 70.9172   7
  -2  -7  11 16.9353 90.9983  12
  -2  -7  10 21627.4 855.412  12
   2   7 -10 22671.8 841.650   7
   2   7  -9 166.161 114.340   7
   2   7  -9 69.8064 86.1932   5
  -2  -7   9 199.492 106.737  12
   2   7  -8 4470.86 374.451   7
  -2  -7   8 4197.85 371.417  12
   2   7  -8 4799.57 367.786   5
   2   7  -7 41.0994 85.2696   7
   2   7  -7 20.4808 101.266   5
  -2  -7   7 46.2544 95.6235  12
   2   7  -6 629.624 155.654   7
   2   7  -6 360.987 135.727   5
  -2  -7   6 565.736 146.054  12
   2   7  -5 649.351 160.573   1
   2   7  -5 575.468 124.625   5
   2   7  -5 889.280 181.866   7
   2   7  -4 12548.3 614.349   5
   2   7  -4 11367.1 603.559   7
   2   7  -4 12883.0 689.974  13
   2   7  -4 12646.5 703.209   1
   2   7  -3 17477.9 749.185   7
   2   7  -3 20757.1 876.557   1
   2   7  -3 18938.5 770.064   5
   2   7  -3 19191.4 841.520  13
   2   7  -2 27133.2 1012.04   1
   2   7  -2 27124.3 1006.80  13
   2   7  -2 25296.3 904.595   5
   2   7  -1 64236.9 1761.18   1
   2   7   0 205.992 98.9783   1
   2   7   1 1516.34 204.912   1
   2   7   2 12621.7 589.342   1
   2   7   3 174.162 94.3398   1
   2   7   4 479.266 125.261   1
   2   7   5 54923.9 1524.51   1
   2   7   6 188.297 114.135   1
   2   7   7 150298. 3468.92  10
   2   7   7 153591. 3531.72   7
   2   7   7 158203. 3502.38  13
   2   7   7 157340. 3487.25   1
   2   7   8 580.636 141.884  13
   2   7   8 879.429 190.475  10
   2   7   8 615.857 176.370   7
   2   7   8 936.442 185.578   1
   2   7   9 36700.2 1323.87   7
   2   7   9 37572.7 1296.30   1
   2   7   9 38143.9 1278.98  10
   2   7   9 38777.5 1296.00  13
   2   7  10 57.5130 100.991  10
   2   7  10 288.122 139.120  13
   2   7  11 28554.4 1104.39  10
   2   7  11 29479.5 1112.51  13
   2   7  12 270.873 144.489  13
   2   7  12 595.388 185.625  10
   2   7  13 59743.5 1738.89  10
   2   7  13 58324.7 1703.50  13
   2   7  14 12847.9 666.552  10
   2   7  14 13302.4 649.750  13
   2   7  15 8289.57 493.409  10
   2   7  15 7600.80 445.192  13
   2   7  16 9148.79 473.994  10
   2   7  16 8741.03 429.038  13
   2   7  17 608.056 113.423  10
   2   8 -10 83.6035 66.6019   7
  -2  -8  10 0.81171 85.3088  12
  -2  -8   9 4410.60 337.130  12
   2   8  -9 5152.11 357.451   7
   2   8  -8 662.126 155.360   7
   2   8  -8 669.396 143.767   5
  -2  -8   8 672.477 160.254  12
   2   8  -7 11334.0 577.261   5
   2   8  -7 11454.7 610.217   7
   2   8  -6 4768.97 387.258   7
   2   8  -6 4396.34 363.740   5
   2   8  -5 147.289 103.940   7
   2   8  -5 14.4337 95.0595   5
   2   8  -4 11090.4 605.570   7
   2   8  -4 10471.5 648.396  13
   2   8  -4 10531.8 577.426   5
   2   8  -3 2453.19 280.528   7
   2   8  -3 2361.94 312.289  13
   2   8  -3 2564.80 285.989   5
   2   8  -3 2485.04 310.543   1
   2   8  -2 28077.5 1086.81  13
   2   8  -2 29924.3 1121.76   1
   2   8  -2 27881.3 1003.49   5
   2   8  -2 26427.2 994.530   7
   2   8  -1 72092.5 1992.97  13
   2   8  -1 75947.9 2020.35   1
   2   8  -1 68936.2 1887.81   7
   2   8  -1 70756.8 1879.52   5
   2   8   0 14001.6 694.452   1
   2   8   0 13771.5 699.055  13
   2   8   0 13058.4 627.064   5
   2   8   0 12957.8 634.796   7
   2   8   1 14709.7 711.345   1
   2   8   1 15547.4 672.307   5
   2   8   1 14118.9 666.724   7
   2   8   1 14445.6 712.468  13
   2   8   2 18652.4 816.003  13
   2   8   2 19323.9 813.476   1
   2   8   2 19024.0 760.256   5
   2   8   2 19620.0 798.859   7
   2   8   3 6103.59 446.525  10
   2   8   3 6572.87 421.941   5
   2   8   3 6383.25 439.383   1
   2   8   3 6541.55 455.077  13
   2   8   3 5709.92 407.919   7
   2   8   4 30747.3 1099.22  10
   2   8   4 30688.2 1027.79   5
   2   8   4 31899.1 1115.37  13
   2   8   4 31548.0 1092.06   1
   2   8   4 30871.2 1086.20   7
   2   8   5 16618.1 769.642  10
   2   8   5 18060.5 787.768  13
   2   8   5 16059.6 700.731   5
   2   8   5 16252.4 751.852   7
   2   8   5 16689.9 753.027   1
   2   8   6 31325.8 1141.14  10
   2   8   6 31931.7 1132.58  13
   2   8   6 33602.2 1085.63   5
   2   8   6 32664.3 1140.81   1
   2   8   6 30571.1 1142.50   7
   2   8   7 18965.3 866.786   7
   2   8   7 18818.6 847.072  10
   2   8   7 17300.4 812.852   1
   2   8   7 19763.2 854.834  13
   2   8   7 19692.6 788.917   5
   2   8   8 19086.3 862.734  10
   2   8   8 18170.0 868.801   7
   2   8   8 17944.2 830.197   1
   2   8   8 19066.9 840.791  13
   2   8   9 466.182 183.469   7
   2   8   9 472.778 172.352  10
   2   8   9 355.471 155.727  13
   2   8   9 529.968 169.188   1
   2   8  10 5519.30 458.039  10
   2   8  10 6434.64 469.257  13
   2   8  11 346.254 153.401  13
   2   8  11 558.832 172.514  10
   2   8  12 11946.6 669.606  10
   2   8  12 11220.1 619.889  13
   2   8  13 2561.59 299.355  10
   2   8  13 2725.05 285.643  13
   2   8  14 7043.27 435.559  13
   2   8  14 8152.00 504.874  10
   2   8  15 2442.50 255.250  10
   2   8  15 2229.19 222.366  13
   2   8  16 4426.50 259.919  13
   2   8  16 5462.30 341.034  10
   2   9  -9 259.963 87.6744   7
   2   9  -8 16082.5 648.349   7
   2   9  -8 17132.3 621.994   5
   2   9  -7 7269.00 441.842   7
   2   9  -7 7609.53 426.634   5
   2   9  -6 20237.5 789.642   5
   2   9  -6 19364.9 805.830   7
   2   9  -5 6634.60 459.410   7
   2   9  -5 6454.56 435.996   5
   2   9  -4 9997.05 566.172   5
   2   9  -4 11206.0 612.360   7
   2   9  -3 634.674 163.653   7
   2   9  -3 352.613 167.387  13
   2   9  -3 363.139 148.868   5
   2   9  -2 72528.6 1929.92   5
   2   9  -2 70377.0 2027.31  13
   2   9  -2 69724.3 1934.64   7
   2   9  -1 36383.5 1212.90   5
   2   9  -1 36634.5 1310.31  13
   2   9  -1 36570.7 1234.12   7
   2   9   0 41918.3 1413.65   1
   2   9   0 41159.9 1314.90   5
   2   9   0 40973.3 1394.00  13
   2   9   0 40684.7 1329.22   7
   2   9   1 175.623 101.996   5
   2   9   1 267.548 147.016   7
   2   9   1 153.023 125.252  13
   2   9   1 402.778 145.986   1
   2   9   2 2296.47 294.060   1
   2   9   2 2468.98 279.460   5
   2   9   2 2350.53 285.107   7
   2   9   2 2133.55 276.875  13
   2   9   3 36997.3 1264.58  13
   2   9   3 35652.3 1180.30   5
   2   9   3 35539.0 1245.44   1
   2   9   3 34485.6 1209.34   7
   2   9   3 33756.1 1234.28  10
   2   9   4 2797.41 301.992   5
   2   9   4 3381.85 348.030   1
   2   9   4 2670.79 313.064  10
   2   9   4 3555.15 354.133  13
   2   9   4 3347.44 359.773   7
   2   9   5 5933.37 459.267   1
   2   9   5 5632.39 443.605  13
   2   9   5 5984.42 430.788   5
   2   9   5 6130.18 464.620   7
   2   9   5 6085.71 479.864  10
   2   9   6 1009.72 217.997  10
   2   9   6 1228.21 205.802   5
   2   9   6 1331.62 226.340   1
   2   9   6 1330.59 230.765  13
   2   9   6 627.422 161.891   7
   2   9   7 736.003 184.836  10
   2   9   7 640.236 182.098   5
   2   9   7 796.596 189.591  13
   2   9   7 630.665 179.626   7
   2   9   8 862.805 179.078   5
   2   9   8 772.781 189.410  10
   2   9   8 1205.04 224.029  13
   2   9   8 725.894 183.449   7
   2   9   9 57065.8 1704.23  13
   2   9   9 59016.2 1793.17  10
   2   9   9 60635.0 1838.31   7
   2   9  10 67.0227 140.064   7
   2   9  10 76.8154 108.617  10
   2   9  10 56.5359 112.070  13
   2   9  11 15556.9 722.241  13
   2   9  11 14707.0 761.022  10
   2   9  12 6586.31 479.107  10
   2   9  12 6529.44 432.954  13
   2   9  13 17051.8 763.404  10
   2   9  13 16038.2 672.380  13
   2   9  14 156.480 101.844  10
   2   9  14-125.636 87.5149  13
   2   9  15 21083.3 764.559  10
   2   9  16 51.9983 63.5815  10
   2  10  -7 7370.97 383.742   7
   2  10  -7 7490.99 367.975   5
   2  10  -6 69.8663 74.4259   5
   2  10  -6 37.8088 72.0312   7
   2  10  -5 4667.09 343.342   5
   2  10  -5 4098.05 330.445   7
   2  10  -4 1404.09 202.406   7
   2  10  -4 1445.91 208.050   5
   2  10  -3 17246.0 752.796   5
   2  10  -3 17116.5 761.591   7
   2  10  -2 114.808 88.7803   7
   2  10  -2-10.1418 138.065  13
   2  10  -2 32.1425 108.688   5
   2  10  -1 11041.9 597.415   5
   2  10  -1 9655.45 611.280  13
   2  10  -1 9548.50 569.095   7
   2  10   0 9869.54 575.283   5
   2  10   0 10713.2 605.234   7
   2  10   0 10185.2 621.356  13
   2  10   1 8963.61 547.416   5
   2  10   1 8572.94 545.622   7
   2  10   1 8853.93 579.124  13
   2  10   2 3054.08 344.729  13
   2  10   2 3179.37 321.970   5
   2  10   2 2775.76 321.392   7
   2  10   3 6316.93 461.576   5
   2  10   3 6218.81 474.352  13
   2  10   3 6340.45 482.458   7
   2  10   4 23753.0 977.804  13
   2  10   4 24166.9 948.733   5
   2  10   4 23656.3 985.154   7
   2  10   4 21946.9 976.340  10
   2  10   5-116.961 129.989  13
   2  10   5-2.89255 122.837   7
   2  10   5 19.1567 125.235  10
   2  10   5 17.1670 102.316   5
   2  10   6 33465.5 1173.22   5
   2  10   6 34541.7 1276.31  10
   2  10   6 33629.0 1208.30  13
   2  10   6 35213.1 1267.04   7
   2  10   7 1637.70 262.056  10
   2  10   7 1058.67 197.140   5
   2  10   7 1235.76 234.438  13
   2  10   7 1299.11 239.811   7
   2  10   8 42519.6 1351.98  13
   2  10   8 40894.3 1423.13  10
   2  10   8 40207.4 1416.57   7
   2  10   8 40452.0 1303.81   5
   2  10   9 485.756 164.547   7
   2  10   9 359.721 157.067  10
   2  10   9 178.362 98.3348   5
   2  10   9 326.286 124.412  13
   2  10  10 25160.5 931.809  13
   2  10  10 24108.0 1001.51  10
   2  10  11 54.3652 98.8283  13
   2  10  11-102.379 105.615  10
   2  10  12 2693.30 295.824  10
   2  10  12 2672.72 247.771  13
   2  10  13 526.638 132.854  10
   2  10  14 1300.79 178.538  10
   2  10  15 1999.74 191.081  10
   2  11  -6 2022.81 170.779   5
   2  11  -5 3942.40 268.528   5
   2  11  -5 4120.66 278.146   7
   2  11  -4 5751.00 361.578   5
   2  11  -4 5395.65 347.709   7
   2  11  -3 4975.43 355.953   5
   2  11  -3 4969.21 356.673   7
   2  11  -2 2972.48 290.513   5
   2  11  -2 3562.00 311.100   7
   2  11  -1 500.436 138.146   5
   2  11  -1 547.828 136.208   7
   2  11   0 14330.6 700.967  13
   2  11   0 14421.7 686.606   5
   2  11   0 13764.0 680.518   7
   2  11   1 3335.81 337.155  13
   2  11   1 3041.89 313.678   5
   2  11   1 3410.60 341.202   7
   2  11   2 4063.75 362.453   5
   2  11   2 4321.17 381.787  13
   2  11   2 3823.51 361.130   7
   2  11   3 16160.7 756.275  13
   2  11   3 16010.1 738.923   5
   2  11   3 15478.8 765.748   7
   2  11   4 2034.56 261.180  13
   2  11   4 2483.16 287.640   5
   2  11   4 2432.00 301.948   7
   2  11   5 2651.72 299.282  13
   2  11   5 2661.93 319.128   7
   2  11   5 2716.71 289.059   5
   2  11   6 33.4540 101.834  13
   2  11   6-22.4378 89.2338   5
   2  11   6-17.1337 123.903  10
   2  11   6 251.447 135.728   7
   2  11   7 14298.2 744.862  10
   2  11   7 15155.2 699.631   5
   2  11   7 15321.9 693.021  13
   2  11   7 14263.4 741.069   7
   2  11   8 770.262 194.549  10
   2  11   8 739.590 188.935   7
   2  11   8 932.027 180.451  13
   2  11   8 1110.09 192.371   5
   2  11   9 2984.18 326.991  10
   2  11   9 2173.48 246.479   5
   2  11   9 2659.34 304.121   7
   2  11  10 84.0288 113.018  10
   2  11  11 6046.09 418.048  10
   2  11  12 1217.53 178.024  10
   2  11  13 1432.33 180.297  10
   2  12  -4 901.592 114.416   5
   2  12  -3 11761.4 474.303   5
   2  12  -3 10896.5 444.752   7
   2  12  -2 2057.87 206.058   5
   2  12  -2 1916.62 195.075   7
   2  12  -1 13720.8 589.308   5
   2  12  -1 13916.6 581.743   7
   2  12   0 144.719 94.3228   5
   2  12   0 6.08160 73.6762   7
   2  12   1 27107.2 947.004   7
   2  12   1 28992.8 968.868   5
   2  12   2 231.811 124.423  13
   2  12   2-34.2167 87.7901   5
   2  12   2-32.4190 108.647   7
   2  12   3 7642.78 438.475  13
   2  12   3 7095.43 445.653   5
   2  12   3 7156.00 454.307   7
   2  12   4-186.165 116.381   5
   2  12   4-113.090 106.360   7
   2  12   4 19.6199 81.7591  13
   2  12   5 5803.76 399.797   5
   2  12   5 5329.86 399.757   7
   2  12   6 7844.17 464.586   5
   2  12   6 8433.06 505.408   7
   2  12   7 6685.40 418.242   5
   2  12   7 7082.45 454.798   7
   2  12   8 5262.62 352.087   5
   2  12   8 6349.76 418.895   7
   2  13  -1 4949.62 263.266   5
   2  13   0 23216.2 716.597   5
   2  13   1 33959.9 936.323   5
   2  13   1 30777.8 878.483   7
   2  13   2 838.105 137.218   5
   2  13   2 472.496 103.750   7
   2  13   3 17738.1 647.855   5
   2  13   3 17497.9 633.275   7
   2  13   4 122.767 78.1885   5
   2  13   4-80.7726 87.9303   7
   2  13   5 12408.0 518.310   5
   2  13   5 12192.6 517.788   7
   2  13   6 5658.27 336.175   7
   2  13   6 5699.52 329.389   5
   2  13   7 31436.1 903.361   5
   2  13   7 33659.9 950.048   7
  -3  11   5 10375.5 436.317   7
  -3  11   4 13442.8 514.976   7
  -3  11   3 9346.21 387.800   4
  -3  11   3 8264.61 393.354   7
  -3  11   2 6388.34 330.261   7
  -3  11   2 6525.07 308.733   4
  -3  11   1 6416.67 319.530   7
  -3  10  10 39369.8 1019.35   6
  -3  10   9 341.966 92.8148   6
  -3  10   8 5543.07 320.089   6
  -3  10   8 5551.82 359.366   7
  -3  10   7 2404.42 243.033   7
  -3  10   6 15569.9 667.811   7
  -3  10   6 16281.6 664.873   4
  -3  10   5-63.7335 88.1615   4
  -3  10   5-116.748 115.119   7
  -3  10   4 41429.6 1242.39   7
  -3  10   4 40644.5 1209.75   4
  -3  10   3 2033.68 223.828   4
  -3  10   3 2047.36 235.538   7
  -3  10   2 12031.1 570.977   7
  -3  10   2 11928.3 550.513   4
  -3  10   1 4019.53 316.492   7
  -3  10   1 4385.04 314.560   4
  -3  10   0 10171.4 482.942   4
  -3  10   0 10425.7 506.084   7
  -3  10  -1 6690.26 366.737   4
  -3  10  -1 6603.40 378.636   7
  -3  10  -2 963.273 143.864   7
  -3  10  -2 881.569 128.467   4
  -3  10  -3 908.072 120.062   4
  -3  10  -3 835.770 131.101   7
  -3   9  12 1287.74 162.110   6
  -3   9  11 5518.47 352.059   6
  -3   9  10 2453.89 245.357   6
  -3   9   9 8822.49 488.210   6
  -3   9   8 1400.92 198.614   6
  -3   9   8 1442.67 205.527   7
  -3   9   7 2101.88 237.589   6
  -3   9   7 2078.97 258.900   4
  -3   9   7 1911.99 255.735   7
  -3   9   6 2118.63 245.336   6
  -3   9   6 2150.38 262.785   4
  -3   9   6 2084.48 282.454   7
  -3   9   5 12165.1 584.153   6
  -3   9   5 11860.6 643.420   7
  -3   9   5 12490.0 642.669   4
  -3   9   4 940.304 189.720   4
  -3   9   4 909.390 193.086   7
  -3   9   3 9609.45 572.463   5
  -3   9   3 9575.30 551.726   4
  -3   9   3 9564.44 567.147   7
  -3   9   2 6641.23 455.407   5
  -3   9   2 6408.03 445.334   4
  -3   9   2 7398.13 485.701   7
  -3   9   1 31.4126 84.8608   4
  -3   9   1 153.198 96.0780   5
  -3   9   1 67.4247 93.9632   7
  -3   9   0 29077.7 1019.50   4
  -3   9   0 29070.1 1036.52   7
  -3   9  -1 552.918 146.386   7
  -3   9  -1 526.003 133.505   4
  -3   9  -2 18410.4 753.336   7
  -3   9  -2 18359.2 740.746   4
  -3   9  -3 172.623 84.1056   4
  -3   9  -3 432.639 124.260   7
  -3   9  -4 14191.4 582.068   4
  -3   9  -4 13063.8 578.528   7
  -3   9  -5 196.311 79.1247   4
  -3   9  -5 100.036 68.0906   7
  -3   9  -6 27446.1 804.329   7
  -3   9  -6 26884.7 774.825   4
  -3   8  13 3356.15 273.013   6
  -3   8  12 608.209 137.214   6
  -3   8  11 49.4386 81.6215   6
  -3   8  10 659.609 160.487   6
  -3   8   9 63.4717 101.514   6
  -3   8   9 1.99123 95.1760   7
  -3   8   8 883.482 201.459   7
  -3   8   8 1190.17 211.500   6
  -3   8   7 1468.57 225.571   6
  -3   8   7 1678.04 255.996   4
  -3   8   7 1307.50 235.700   7
  -3   8   6 1141.24 198.821   6
  -3   8   6 858.240 199.424   4
  -3   8   6 1095.18 212.058   7
  -3   8   5 10654.1 624.740   7
  -3   8   5 10406.3 645.846   5
  -3   8   5 10412.7 578.720   6
  -3   8   5 10319.9 608.831   4
  -3   8   4 1652.58 231.573   6
  -3   8   4 1640.52 243.492   7
  -3   8   4 1002.56 207.979   5
  -3   8   4 1638.37 250.195   4
  -3   8   3 10334.9 554.391   6
  -3   8   3 10806.8 629.631   5
  -3   8   3 9981.89 596.115   4
  -3   8   3 10542.9 609.431   7
  -3   8   2 31958.9 1142.14   4
  -3   8   2 29594.6 1123.62   5
  -3   8   2 32024.4 1149.23   7
  -3   8   1 197.107 127.463   5
  -3   8   1 69.1083 109.212   4
  -3   8   1 71.3188 116.885   7
  -3   8   0 60615.8 1717.16   5
  -3   8   0 60747.2 1761.65   7
  -3   8   0 62683.8 1765.15   4
  -3   8  -1 7622.75 499.219   7
  -3   8  -1 6970.72 479.969   4
  -3   8  -2 4793.85 395.868   7
  -3   8  -2 4803.63 393.860   4
  -3   8  -3 30.1772 100.492   7
  -3   8  -3 6.57817 99.9486   4
  -3   8  -4 2440.81 273.163   4
  -3   8  -4 2787.65 289.284   7
  -3   8  -5 7822.56 473.258   7
  -3   8  -5 8469.82 482.589   4
  -3   8  -6 48.7776 77.1147   7
  -3   8  -6 183.079 103.232   4
  -3   8  -7 985.371 140.089   4
  -3   8  -7 1189.70 168.326   7
  -3   8  -8 106.896 65.7432   4
  -3   8  -8 143.876 79.5291   7
  -3   7  14 905.428 129.011   8
  -3   7  13 1062.12 149.518   8
  -3   7  13 1242.15 191.831   6
  -3   7  12 10.1078 68.4200   8
  -3   7  12 167.253 117.835   6
  -3   7  11 6578.63 458.434  10
  -3   7  11 5856.28 391.170   8
  -3   7  11 6792.14 477.864   6
  -3   7  10 893.288 189.888   6
  -3   7  10 566.453 170.239  10
  -3   7  10 761.445 156.769   8
  -3   7   9 64709.4 1849.18   6
  -3   7   9 62754.6 1867.50  10
  -3   7   9 64664.5 1723.39   8
  -3   7   9 64227.6 1883.88   7
  -3   7   8 8415.65 577.494  10
  -3   7   8 9154.26 567.872   6
  -3   7   8 8622.70 577.938   7
  -3   7   8 8788.26 504.834   8
  -3   7   8 8709.09 574.238   4
  -3   7   7 19002.4 846.125   6
  -3   7   7 19363.1 881.179   4
  -3   7   7 18895.0 901.761  10
  -3   7   7 19213.6 886.718   7
  -3   7   6 298.240 140.370  10
  -3   7   6 309.019 136.041   6
  -3   7   6 216.025 126.328   4
  -3   7   6 180.035 142.457   7
  -3   7   5 786.106 179.729   6
  -3   7   5 825.259 190.567   4
  -3   7   5 700.725 208.940   5
  -3   7   5 1109.61 217.569   7
  -3   7   4 18960.6 845.457   7
  -3   7   4 18010.1 851.066   5
  -3   7   4 18926.8 841.658   4
  -3   7   4 18607.7 802.647   6
  -3   7   3 56323.5 1595.89   6
  -3   7   3 56362.0 1688.39   5
  -3   7   3 52696.7 1700.70   2
  -3   7   3 56764.2 1665.23   7
  -3   7   3 58002.4 1675.80   4
  -3   7   2 1699.17 248.604   7
  -3   7   2 2014.10 246.491   6
  -3   7   2 2117.29 280.528   5
  -3   7   2 1325.43 254.636   2
  -3   7   2 1641.36 243.284   4
  -3   7   1 21918.3 913.882   5
  -3   7   1 24234.8 886.780   6
  -3   7   1 24142.3 954.688   4
  -3   7   1 22654.6 931.587   7
  -3   7   0 5808.89 432.074   5
  -3   7   0 5538.50 428.935   7
  -3   7   0 6404.83 458.380   4
  -3   7  -1 2587.36 295.648   7
  -3   7  -1 2894.54 319.564   4
  -3   7  -2 12106.8 652.027   4
  -3   7  -2 11253.8 624.659   7
  -3   7  -3 354.746 147.923   4
  -3   7  -3 76.7302 104.633   7
  -3   7  -4 34.7882 114.763   7
  -3   7  -4 17.5024 102.012   4
  -3   7  -5 220.750 113.069   7
  -3   7  -5 265.265 126.319   4
  -3   7  -6 40831.2 1301.67   7
  -3   7  -6 41157.5 1302.88   4
  -3   7  -7 495.673 122.946   7
  -3   7  -7 393.199 122.321   4
  -3   7  -8 49630.6 1376.73   4
  -3   7  -8 49214.4 1383.79   7
  -3   7  -9 43.2389 69.2761   7
  -3   7  -9 95.3698 83.5992   4
  -3   7 -10 8593.04 378.319   4
  -3   7 -10 8490.39 381.307   7
  -3   6  15 333.564 95.9974   8
  -3   6  14 3091.27 265.703   8
  -3   6  13 46.8248 102.997   6
  -3   6  13 105.402 91.7708   8
  -3   6  12 17505.7 752.400   8
  -3   6  12 17992.4 819.329   6
  -3   6  11 246.527 141.990  10
  -3   6  11 54.5840 81.4628   8
  -3   6  11 13.3851 111.965   6
  -3   6  10 36734.9 1277.64  10
  -3   6  10 37436.9 1231.86   8
  -3   6  10 38804.0 1328.88   6
  -3   6   9 1237.53 232.793   6
  -3   6   9 1083.77 223.081  10
  -3   6   9 1228.53 216.768   8
  -3   6   9 868.478 215.605   7
  -3   6   8 58706.9 1741.24   6
  -3   6   8 58767.6 1780.26  10
  -3   6   8 59552.3 1671.06   8
  -3   6   8 61319.4 1794.45   4
  -3   6   8 60021.2 1787.58   7
  -3   6   7 8006.88 522.682   6
  -3   6   7 7966.33 548.802  10
  -3   6   7 7160.79 484.312   2
  -3   6   7 8082.99 485.109   8
  -3   6   7 7737.08 528.020   4
  -3   6   7 6766.92 501.952   7
  -3   6   6 31568.5 1110.84   6
  -3   6   6 30211.6 1163.04  10
  -3   6   6 31544.3 1136.31   7
  -3   6   6 29427.4 1090.66   2
  -3   6   6 31965.5 1144.53   4
  -3   6   6 30873.5 1050.23   8
  -3   6   5 6500.59 466.645   7
  -3   6   5 6517.88 447.676   6
  -3   6   5 5580.45 465.833  10
  -3   6   5 6395.23 482.489   5
  -3   6   5 6430.45 458.125   2
  -3   6   5 6356.97 421.454   8
  -3   6   5 6778.31 477.729   4
  -3   6   4 65310.6 1821.78   4
  -3   6   4 66272.1 1923.23  10
  -3   6   4 65595.5 1783.65   6
  -3   6   4 64647.3 1856.38   5
  -3   6   4 66770.3 1726.56   8
  -3   6   4 65187.8 1807.96   7
  -3   6   4 67192.0 1825.82   2
  -3   6   3 49665.9 1454.84   6
  -3   6   3 53326.8 1528.96   4
  -3   6   3 49830.3 1522.69   2
  -3   6   3 48890.2 1520.78   5
  -3   6   3 51094.2 1498.40   7
  -3   6   2 14980.8 674.453   6
  -3   6   2 14566.2 713.645   2
  -3   6   2 14902.5 707.702   5
  -3   6   2 15292.3 708.125   4
  -3   6   2 15371.1 703.191   7
  -3   6   1 64853.2 1781.49   2
  -3   6   1 61586.9 1721.64   5
  -3   6   1 60275.2 1667.59   6
  -3   6   1 63670.8 1753.20   4
  -3   6   1 64706.1 1747.17   7
  -3   6   0 16057.5 690.036   6
  -3   6   0 15677.3 699.439   5
  -3   6   0 15547.8 734.151   2
  -3   6   0 15650.6 725.464   4
  -3   6   0 16265.8 730.411   7
  -3   6  -1 22525.3 900.999   4
  -3   6  -1 22284.3 890.751   7
  -3   6  -2 2022.89 255.101   7
  -3   6  -2 1570.94 231.099   4
  -3   6  -3 23417.8 935.183   7
  -3   6  -3 23718.2 947.119   4
  -3   6  -4 416.235 140.484   7
  -3   6  -4 549.521 143.221   4
  -3   6  -5 36683.9 1248.25   7
  -3   6  -5 35629.7 1246.28   4
  -3   6  -6 232.825 127.404   4
  -3   6  -6 415.382 153.003   7
  -3   6  -7 47629.5 1480.53   7
  -3   6  -7 48324.7 1485.86   4
  -3   6  -8 1070.14 190.455   7
  -3   6  -8 986.697 171.814   4
  -3   6  -9 2301.58 253.055   4
  -3   6  -9 2315.14 251.116   7
  -3   6 -10 358.456 103.306   7
  -3   6 -10 629.259 134.207   4
  -3   6 -11 7696.46 385.055   7
  -3   6 -11 7818.37 386.511   4
  -3   5  16 2400.56 204.912   8
  -3   5  15 4379.19 313.905   8
  -3   5  14-26.7334 100.093   8
  -3   5  13 34992.3 1168.49   8
  -3   5  13 34085.9 1203.61   6
  -3   5  12 3940.00 357.444   8
  -3   5  12 3990.80 383.562   6
  -3   5  11 18189.5 854.932   6
  -3   5  11 18359.1 816.534   8
  -3   5  10 426.516 148.669   6
  -3   5  10 420.029 157.491   8
  -3   5   9 6134.20 450.529  10
  -3   5   9 5422.44 416.405   8
  -3   5   9 6370.17 473.715   6
  -3   5   8 6272.80 455.726   6
  -3   5   8 5987.72 448.947  10
  -3   5   8 5839.14 410.013   2
  -3   5   8 6203.13 471.429   7
  -3   5   8 5829.84 422.282   8
  -3   5   8 6468.14 471.621   4
  -3   5   7 12269.6 614.601   2
  -3   5   7 13507.7 693.785   7
  -3   5   7 13371.8 669.940   6
  -3   5   7 13480.2 645.114   8
  -3   5   7 13256.9 681.590   4
  -3   5   7 13594.5 691.522  10
  -3   5   6 14860.9 688.406   6
  -3   5   6 14322.6 655.686   2
  -3   5   6 13697.5 675.784   7
  -3   5   6 13332.4 688.834  10
  -3   5   6 14406.9 648.964   8
  -3   5   6 14188.3 684.623   4
  -3   5   5 211.124 97.5840   6
  -3   5   5 320.353 139.507  10
  -3   5   5 320.320 123.412   8
  -3   5   5 176.978 138.223   5
  -3   5   5 673.463 145.686   2
  -3   5   5 839.460 161.825   4
  -3   5   4 42208.4 1264.96   6
  -3   5   4 41824.9 1277.93   4
  -3   5   4 41823.5 1268.83   2
  -3   5   4 41181.3 1314.24   5
  -3   5   3 22036.2 825.873   2
  -3   5   3 20632.8 810.352   4
  -3   5   2 36631.5 1150.95   2
  -3   5   1 15122.3 663.146   2
  -3   5   0 18648.5 751.640   2
  -3   5   0 19351.5 773.898   4
  -3   5  -1 1429.89 208.684   2
  -3   5  -1 1392.31 192.160   4
  -3   5  -2 41874.6 1281.60   2
  -3   5  -2 43726.7 1322.62   4
  -3   5  -2 42027.8 1285.62   7
  -3   5  -3 2017.84 243.131   7
  -3   5  -3 1528.88 221.188   4
  -3   5  -4 61515.4 1732.34   7
  -3   5  -4 63222.7 1760.89   4
  -3   5  -5 49.8588 120.245   4
  -3   5  -5-51.1423 103.299   7
  -3   5  -6 25624.0 913.930  11
  -3   5  -6 26133.8 1016.76   4
  -3   5  -6 25588.1 1003.93   7
  -3   5  -7 2730.88 309.563   4
  -3   5  -7 2668.77 276.543  11
  -3   5  -8 1197.68 222.262   4
  -3   5  -8 1052.47 177.522  11
  -3   5  -9 1216.78 207.268   7
  -3   5  -9 1332.89 198.910  11
  -3   5  -9 1354.46 220.182   4
  -3   5 -10 816.747 157.292  11
  -3   5 -10 712.823 157.090   4
  -3   5 -10 1037.77 180.021   7
  -3   5 -11 7778.15 411.104  11
  -3   5 -11 8193.86 460.970   7
  -3   5 -11 8486.69 468.904   4
  -3   5 -12 149.317 82.0534   7
  -3   5 -12 166.761 87.4914   4
  -3   5 -12-42.7464 69.7517  11
  -3   5 -13 6944.93 317.949   4
  -3   4  16 8044.56 413.537   8
  -3   4  15 641.668 143.459   8
  -3   4  14 2135.84 264.798   8
  -3   4  13 8911.61 565.123   6
  -3   4  13 9586.24 568.941   8
  -3   4  12 1538.33 247.584   6
  -3   4  12 1617.97 239.761   8
  -3   4  11 11714.0 641.765   8
  -3   4  11 11123.6 643.733   6
  -3   4  10 25279.0 999.250   6
   3  -4 -10 22959.1 906.929   3
  -3   4  10 26152.2 994.601   8
  -3   4   9 622.978 167.237   6
  -3   4   9 560.483 156.226   8
   3  -4  -9 579.308 144.510   3
  -3   4   8 67087.8 1824.74   6
  -3   4   8 67024.8 1717.74   2
  -3   4   8 65695.0 1836.67   7
  -3   4   8 66937.4 1795.73   8
  -3   4   8 63243.6 1819.17   4
  -3   4   7 5514.91 368.609   2
  -3   4   7 4922.78 391.127   4
  -3   4   7 5894.56 399.152   8
  -3   4   7 5567.87 401.910   6
  -3   4   6 57385.0 1523.28   2
  -3   4   5 34816.3 1068.27   2
  -3   4   4 44399.5 1250.34   2
  -3   4   3 19952.8 737.763   2
  -3   4   2 143331. 3110.90   2
  -3   4   1 16397.0 646.696   2
  -3   4   0 24083.3 822.657   2
  -3   4  -1 516.112 121.521   2
  -3   4  -2 5007.69 334.333   2
  -3   4  -3 294.394 103.198   2
  -3   4  -5 1236.00 183.497  11
  -3   4  -6 103.747 113.053  11
  -3   4  -7 40757.0 1267.96  11
  -3   4  -8 4672.95 375.244  11
  -3   4  -9 50395.5 1487.18  11
  -3   4 -10 975.810 189.260  11
  -3   4 -11 770.554 152.269  11
  -3   4 -12 10582.7 509.364  11
  -3   4 -13 131.631 67.4847   7
  -3   4 -13 66.8150 66.1708   4
  -3   4 -13 70.2185 81.0524  11
  -3   4 -14 5035.69 267.163   4
  -3   4 -14 4563.02 244.686  11
  -3   3  17 5054.30 285.868   8
  -3   3  16 910.769 150.647   8
  -3   3  15 3360.57 312.349   8
  -3   3  14-81.5068 109.613   8
  -3   3  13 28553.8 1080.98   8
  -3   3  13 27167.4 1040.16   6
  -3   3  12 1768.04 254.817   6
  -3   3  12 1969.01 268.902   8
  -3   3  11 135833. 3244.81   6
  -3   3  11 140038. 3268.44   8
  -3   3  10 191.138 139.093   6
  -3   3  10 119.042 104.390   8
   3  -3 -10-37.5993 90.7430   3
  -3   3   9 76193.4 2016.00   6
   3  -3  -9 76363.5 1952.17   3
  -3   3   9 76952.4 2021.43   8
  -3   3   8 4700.21 322.115   2
  -3   3   8 4630.14 355.432   8
  -3   3   8 4239.16 345.169   6
  -3   3   7 62157.3 1589.41   2
  -3   3   6 9003.32 452.622   2
  -3   3   5 2295.30 221.258   2
  -3   3   4 134.877 77.9065   2
  -3   3   3 5800.68 346.752   2
  -3   3   2 25968.2 816.236   2
  -3   3   1 55148.3 1383.12   2
  -3   3   0 64727.2 1562.04   2
  -3   3  -1 92583.9 2079.17   2
  -3   3  -2 19856.5 663.053   2
  -3   3  -2 18793.7 645.181   3
  -3   3  -3 12857.6 513.959   2
  -3   3  -3 12339.5 517.711   3
  -3   3  -4 10816.6 465.808   2
  -3   3  -4 10684.9 497.232   3
  -3   3  -5-17.0461 56.3708   3
  -3   3  -6 15082.0 646.616  11
  -3   3  -6 13474.2 619.970   3
  -3   3  -7 3515.11 316.371   3
  -3   3  -7 3790.69 323.768  11
  -3   3  -8 116068. 2856.39   3
  -3   3  -8 127735. 2883.04  11
  -3   3  -9 2172.98 281.103  11
  -3   3 -10 48547.2 1473.57  11
  -3   3 -11 3013.51 309.815  11
  -3   3 -12 10024.0 538.326  11
  -3   3 -13 968.061 150.845  11
  -3   3 -14 23994.5 765.846  11
  -3   3 -15 566.151 87.9195  11
  -3   3 -15 679.753 97.2457   4
  -3   2  17 963.801 126.989   8
  -3   2  16 4753.05 336.515   8
  -3   2  15 393.798 130.247   8
  -3   2  14 5349.53 419.353   8
  -3   2  13 7429.62 525.589   8
  -3   2  12 5673.58 433.575   6
  -3   2  12 5866.98 463.700   8
  -3   2  11 34613.7 1199.35   6
   3  -2 -11 35980.3 1214.30   3
  -3   2  11 34533.3 1222.52   8
  -3   2  10 3837.13 351.765   6
   3  -2 -10 3965.92 343.226   3
  -3   2  10 4250.44 367.850   8
  -3   2   9 2754.28 280.313   6
   3  -2  -9 3065.42 288.913   3
  -3   2   9 3559.76 328.481   8
  -3   2   8 1406.28 179.389   2
  -3   2   7 107.870 83.9080   2
  -3   2   6 5298.45 324.893   2
  -3   2   5 535.805 110.092   2
  -3   2   4 6236.97 342.253   2
  -3   2   3 932.964 141.392   2
  -3   2   2 2204.61 196.226   2
  -3   2   1 39540.9 1032.63   2
  -3   2   0 2312.00 193.916   2
  -3   2  -1 77550.2 1735.60   2
  -3   2  -2 124.106 70.5237   3
  -3   2  -2 169.350 72.7147   2
  -3   2  -3 31343.1 907.343   3
  -3   2  -3 31593.0 855.979   2
  -3   2  -4 1010.95 149.173   3
  -3   2  -4 884.324 119.413   2
  -3   2  -5 13669.7 575.980   3
  -3   2  -6 1886.76 228.991   3
  -3   2  -7 13736.5 635.639   3
  -3   2  -7 13757.6 625.948  11
  -3   2  -8 8587.16 501.113  11
  -3   2  -8 7868.49 505.843   3
  -3   2  -9 98.2153 100.880  11
  -3   2  -9 41.8595 87.0254   3
  -3   2 -10 427.059 157.535  11
  -3   2 -11 538.580 160.287  11
  -3   2 -12 4140.12 360.354  11
  -3   2 -13 10735.9 555.468  11
  -3   2 -14 16562.9 659.695  11
  -3   2 -15 3923.31 264.103  11
   3  -2  15 3673.77 258.062  10
  -3   1  17 793.822 112.020   8
  -3   1  16 11758.8 541.097   8
  -3   1  15 375.285 130.959   8
  -3   1  14 2193.95 274.413   8
  -3   1  13 291.390 130.452   8
  -3   1  12 2080.57 275.927   8
  -3   1  12 2164.25 237.411  12
   3  -1 -11 20432.5 884.410   3
  -3   1  11 22179.1 928.121   8
  -3   1  11 22662.7 837.327  12
   3  -1 -10 12710.2 638.755   3
  -3   1  10 13764.2 683.102   8
  -3   1  10 12701.7 599.369  12
   3  -1  -9 24159.8 892.332   3
  -3   1   9 24916.1 926.662   8
  -3   1   9 25776.9 869.743  12
  -3   1   8 3349.85 264.654   2
  -3   1   7 38964.8 1091.22   2
  -3   1   6 1632.02 177.099   2
  -3   1   5 69496.3 1637.64   2
  -3   1   4 5011.58 292.264   2
  -3   1   3 1017.43 132.957   2
  -3   1   2 4832.46 278.939   2
  -3   1   1 407469. 7750.69   2
  -3   1   0 149849. 3031.67   2
  -3   1  -1 190602. 3751.40   2
  -3   1  -1 188928. 3769.19   3
  -3   1  -2 68780.6 1586.34   3
  -3   1  -2 70395.0 1530.26   2
  -3   1  -3 10741.6 380.260   2
  -3   1  -3 10308.6 433.758   3
  -3   1  -4 15776.5 585.777   3
  -3   1  -4 16435.2 495.140   2
  -3   1  -5 4146.41 289.829   3
  -3   1  -6 163.751 80.1691   3
  -3   1  -7 1435.66 193.848   3
  -3   1  -8 25936.5 931.996  11
  -3   1  -8 28510.1 997.859   3
  -3   1  -9 460.402 150.329  11
  -3   1  -9 292.680 116.318   3
  -3   1 -10 42021.4 1333.87  11
  -3   1 -10 40865.2 1380.05   3
  -3   1 -11 3287.33 341.157  11
  -3   1 -12 64.4283 111.747  11
  -3   1 -13 1184.51 212.508  11
  -3   1 -14 26272.7 916.660  11
   3  -1  15 1327.68 175.029  10
  -3   1 -15 1371.82 180.450  11
  -3   1 -16 17019.2 555.473  11
   3  -1  16 17013.2 561.608  10
   3  -1  16 15836.2 562.174  13
  -3   0  16 12218.8 531.839   8
  -3   0  15 5331.00 383.311   8
  -3   0  15 5056.62 323.367  12
  -3   0  14 29739.8 1080.93   8
  -3   0  14 28612.8 963.638  12
  -3   0  13 96.6655 96.3065  12
  -3   0  13 282.025 127.917   8
  -3   0  12 14950.7 758.672   8
  -3   0  12 15949.0 707.124  12
   3   0 -11 187.583 100.559   3
  -3   0  11 65.5936 82.1341  12
  -3   0  10 59946.3 1621.49   9
   3   0 -10 61070.9 1704.27   3
  -3   0  10 61976.7 1738.49   8
  -3   0  10 61599.1 1656.74  12
  -3   0   9-79.3086 91.7505   8
  -3   0   9 20.6277 95.3293   9
   3   0  -9-41.9638 64.3058   3
  -3   0   9 94.4272 92.9586  12
  -3   0   8 9804.98 467.668   2
  -3   0   7 2007.29 196.634   2
  -3   0   6 3309.28 244.970   2
  -3   0   5 1779.13 176.468   2
  -3   0   4 13008.1 491.957   2
  -3   0   3 8821.85 386.612   2
  -3   0   2 104591. 2218.38   2
  -3   0   1 63977.9 1447.15   2
  -3   0   0 100021. 2094.51   2
  -3   0  -1 188047. 3697.28   3
  -3   0  -1 186102. 3665.91   2
  -3   0  -2 558.344 95.2488   3
  -3   0  -2 525.783 81.6861   2
  -3   0  -3 5285.65 232.835   2
  -3   0  -3 4997.82 279.707   3
  -3   0  -4 11924.8 362.282   2
  -3   0  -4 11253.0 463.488   3
  -3   0  -5 125557. 2704.20   3
  -3   0  -6 16006.6 625.750   3
  -3   0  -7 75190.2 1870.67   3
  -3   0  -8 839.676 158.016   3
  -3   0  -9 68013.4 1814.33  11
  -3   0  -9 68050.7 1868.44   3
   3   0   9 72283.9 1970.65   8
  -3   0 -10 89.3405 105.528  11
  -3   0 -10 22.4480 93.8909   3
   3   0  10 96.6185 139.963   8
  -3   0 -11 37305.0 1238.91  11
  -3   0 -12 68.5811 117.274  11
  -3   0 -13 37348.1 1226.37  11
  -3   0 -14 3215.06 297.946  11
  -3   0 -15 39018.0 1140.26  11
   3   0  15 39446.9 1185.43  10
  -3   0 -16 8419.63 389.157  11
   3   0  16 8439.56 407.905  10
   3   0  16 8131.47 419.801  13
  -3  -1  16 890.542 135.641   8
  -3  -1  16 713.962 115.332  12
  -3  -1  15 7509.86 439.985   8
  -3  -1  15 7063.87 396.773  12
  -3  -1  14 2196.80 265.952   8
  -3  -1  14 2752.15 269.653  12
  -3  -1  13 10267.2 600.047   8
  -3  -1  13 10425.6 568.005  12
  -3  -1  12 1764.41 261.799   8
  -3  -1  12 1702.27 238.566  12
  -3  -1  11 26719.6 1030.26   8
  -3  -1  11 24751.5 952.588  12
  -3  -1  10 1445.05 212.013   9
  -3  -1  10 1022.98 189.859   8
  -3  -1  10 1468.33 217.819  12
   3   1 -10 1751.61 230.996   3
   3   1  -9 36704.2 1159.23   3
  -3  -1   9 34617.0 1112.51   9
  -3  -1   9 35842.3 1170.46   8
  -3  -1   9 38757.3 1166.53  12
  -3  -1   8 1318.93 171.862   2
   3   1  -8 1340.60 177.226   3
  -3  -1   7 10072.7 467.412   2
  -3  -1   6 83.5404 65.0228   2
   3   1  -6 99.3437 51.5428   1
   3   1  -5 23079.8 655.492   1
  -3  -1   5 23872.4 749.314   2
   3   1  -4 54772.5 1221.39   1
  -3  -1   4 57441.6 1371.76   2
  -3  -1   3 10943.5 445.977   2
   3   1  -3 11315.7 341.675   1
  -3  -1   2 308657. 5999.59   2
   3   1  -2 311971. 5800.39   1
  -3  -1   1 97325.2 2046.72   2
   3   1  -1 95163.0 1872.74   1
   3   1   0 407201. 7638.72   1
  -3  -1   0 420663. 7779.48   2
  -3  -1  -1 203291. 3871.99   3
   3   1   1 192407. 3774.19   1
  -3  -1  -1 199325. 3849.52   2
  -3  -1  -2 22420.4 644.576   3
   3   1   2 22236.8 600.387   1
  -3  -1  -2 22626.8 602.788   2
  -3  -1  -3 18297.5 582.250   3
  -3  -1  -3 18568.9 503.292   2
  -3  -1  -4 4674.31 191.023   2
  -3  -1  -4 4540.95 271.796   3
  -3  -1  -5 6147.74 336.852   3
  -3  -1  -6 16689.0 625.737   3
  -3  -1  -7 13611.8 582.532   3
  -3  -1  -8 50.6387 89.8818   3
  -3  -1  -9 2029.14 235.586  11
  -3  -1  -9 1935.99 247.438   3
   3   1   9 1917.98 258.668   8
  -3  -1 -10 23632.1 898.102  11
  -3  -1 -10 24868.0 972.144   3
   3   1  10 24770.3 1018.55   8
  -3  -1 -11 1900.31 256.232  11
  -3  -1 -11 2046.85 271.459   3
   3   1  11 1852.19 287.155   8
  -3  -1 -12 29818.2 1071.55  11
   3   1  12 31117.5 1219.07   8
  -3  -1 -13 2506.70 278.558  11
   3   1  14 7828.34 510.066  10
  -3  -1 -14 8126.35 479.455  11
  -3  -1 -15 5563.97 362.021  11
   3   1  15 6193.01 414.251  10
  -3  -1 -16 740.117 126.297  11
   3   1  16 961.544 148.219  10
   3   1  16 800.214 156.640  13
   3   1  17 3515.77 241.544  13
   3   1  17 3835.84 235.796  10
  -3  -2  16 2253.39 182.033  12
  -3  -2  15 13480.7 562.810  12
  -3  -2  14 320.185 111.999  12
  -3  -2  14 518.583 125.449   8
  -3  -2  13 9444.68 534.161  12
  -3  -2  13 7671.88 494.929   8
  -3  -2  12 132.735 114.895   8
  -3  -2  12 68.9784 102.145  12
  -3  -2  11 18.7354 94.1826  12
  -3  -2  11-72.7776 119.673   8
  -3  -2  10 11146.9 583.536   9
   3   2 -10 10613.4 582.848   3
  -3  -2  10 11204.2 608.571   8
  -3  -2  10 11524.1 605.241  12
  -3  -2   9 1923.35 239.432  12
  -3  -2   9 1852.17 225.848   9
  -3  -2   9 1860.17 237.251   8
   3   2  -9 1871.70 223.715   3
  -3  -2   8 8141.82 449.485   9
   3   2  -8 7544.50 452.313   1
  -3  -2   8 8105.10 439.483   2
   3   2  -8 7984.40 447.122   3
  -3  -2   8 8657.78 474.411  12
  -3  -2   7 21080.7 762.107   2
   3   2  -7 20959.3 755.914   1
  -3  -2   6 8751.94 444.659   2
   3   2  -6 8464.05 417.616   1
  -3  -2   5 72.6656 89.8644   2
   3   2  -5 63.5535 72.0308   1
   3   2  -4 86089.0 1890.27   1
  -3  -2   4 89293.9 1990.13   2
  -3  -2   3 4531.31 280.743   2
   3   2  -3 4507.48 232.936   1
  -3  -2   2 76449.9 1719.43   2
   3   2  -2 75710.2 1607.50   1
   3   2  -1 62029.0 1316.28   1
  -3  -2   1 59972.8 1411.51   2
   3   2   0 42136.1 955.944   1
  -3  -2   0 41440.6 1029.69   2
  -3  -2  -1 28639.1 725.471   3
  -3  -2  -1 26609.0 731.684   2
   3   2   1 27819.0 701.630   1
  -3  -2  -2 7315.17 311.280   3
  -3  -2  -2 7895.18 311.772   2
   3   2   2 7705.20 309.890   1
  -3  -2  -3 172659. 3390.03   3
   3   2   3 168859. 3382.08   1
  -3  -2  -3 168162. 3308.84   2
  -3  -2  -4 16177.9 545.493   3
   3   2   4 16825.8 562.299   1
  -3  -2  -4 16001.4 437.828   2
  -3  -2  -5 25523.1 768.795   3
  -3  -2  -6 21552.2 717.394   3
  -3  -2  -7 73.4168 71.5601   3
  -3  -2  -8 4697.94 341.307   3
  -3  -2  -9 11661.9 586.856   3
  -3  -2 -10 70.0231 112.824  11
  -3  -2 -10-70.9891 100.094   3
   3   2  10 60.6696 106.726   8
  -3  -2 -11 16795.8 722.863  11
  -3  -2 -11 16604.1 797.375   3
   3   2  11 17177.2 837.793   8
  -3  -2 -12 1623.83 233.866  11
   3   2  12 2037.51 285.209   8
  -3  -2 -13 19146.9 797.310  11
   3   2  13 20648.4 945.206   8
  -3  -2 -14-61.2988 90.9777  11
   3   2  14-49.3765 89.5942  10
   3   2  15 18018.7 752.617  10
   3   2  15 16276.0 758.589  13
  -3  -2 -15 16244.1 652.635  11
   3   2  16 2111.34 227.199  10
  -3  -2 -16 2259.14 196.568  11
   3   2  16 1923.68 234.282  13
   3   2  17 4842.67 288.025  10
   3   2  17 4599.16 299.201  13
  -3  -3  15 772.012 129.320  12
  -3  -3  14 8440.77 467.285  12
  -3  -3  13 20084.4 827.630  12
  -3  -3  12 6868.28 475.805  12
  -3  -3  11 22211.8 917.806  12
  -3  -3  10 1009.35 188.895   9
   3   3 -10 838.613 164.479   3
  -3  -3  10 1104.49 192.414  12
  -3  -3   9 51451.6 1476.63   9
   3   3  -9 47935.2 1433.66   3
  -3  -3   9 52245.6 1515.24  12
   3   3  -8 10956.4 585.161   1
  -3  -3   8 11095.1 553.886   9
  -3  -3   8 12329.1 585.048   2
   3   3  -8 10269.2 520.511   3
  -3  -3   8 10736.2 563.567  12
   3   3  -7 10678.1 549.957   1
   3   3  -7 10760.7 499.184   3
  -3  -3   7 11231.2 546.317   2
   3   3  -6 12135.9 558.969   1
  -3  -3   6 13614.4 590.609   2
  -3  -3   5 124057. 2706.24   2
   3   3  -5 119512. 2661.53   1
   3   3  -4 7964.38 387.569   1
   3   3  -3 274349. 5356.83   1
   3   3  -2 4468.39 253.082   1
   3   3  -1 3333.73 206.004   1
   3   3   0 299.162 67.2188   1
   3   3   1 29383.0 777.350   1
  -3  -3  -2 43101.3 1005.03   3
   3   3   2 42367.5 1045.27   1
  -3  -3  -3 57471.8 1304.41   3
   3   3   3 57649.4 1355.08   1
   3   3   4 6266.22 329.914   1
  -3  -3  -4 6515.37 309.444   3
  -3  -3  -4 6353.60 264.160   2
   3   3   5 2452.43 217.810   1
  -3  -3  -5 2414.44 194.828   3
  -3  -3  -6 37113.4 1021.00   3
   3   3   6 36555.9 1070.48   1
  -3  -3  -7 1220.66 160.575   3
  -3  -3  -8 12294.6 558.404   3
  -3  -3  -9 84.8829 75.7324   3
  -3  -3 -10 1377.94 211.592   3
   3   3  10 1258.24 215.207   8
  -3  -3 -11 83.8344 108.935   3
   3   3  11-34.8700 111.588   8
  -3  -3 -12 60947.4 1663.95  11
   3   3  12 63522.4 1806.28  10
   3   3  12 62947.8 1873.61   8
   3   3  13 47.9618 123.905  10
   3   3  13-16.0826 132.331   8
   3   3  14 10791.5 606.605  10
   3   3  14 9850.54 618.473   8
   3   3  14 9662.90 623.316  13
   3   3  15 1186.04 200.674  10
   3   3  15 990.124 198.763  13
   3   3  16 20062.0 759.727  10
   3   3  16 20812.4 807.375  13
   3   3  17 171.057 77.3591  10
   3   3  17 277.526 92.6856  13
  -3  -4  15 25.1206 60.3535  12
  -3  -4  14 19781.3 733.556  12
  -3  -4  13 4560.92 360.594  12
  -3  -4  12 74608.6 1996.01  12
  -3  -4  11 1852.84 251.298  12
  -3  -4  10 22809.7 901.123   9
  -3  -4  10 22355.8 921.343  12
   3   4  -9 157.719 124.909   1
  -3  -4   9 385.043 149.184  12
  -3  -4   9 143.004 113.667   9
  -3  -4   8 15684.8 705.102   9
   3   4  -8 16699.8 682.863   3
  -3  -4   8 17194.0 744.355  12
   3   4  -8 15037.4 750.631   1
   3   4  -7 2410.34 272.183   1
  -3  -4   7 2996.34 281.511   9
  -3  -4   7 2859.76 276.738  12
   3   4  -7 2819.01 249.447   3
  -3  -4   7 3021.72 289.566   2
   3   4  -6 56821.8 1598.89   1
   3   4  -6 58271.8 1446.29   3
  -3  -4   6 58032.7 1589.87   2
   3   4  -5 17666.0 598.652   3
   3   4  -5 17144.3 705.168   1
   3   4  -4 44839.2 1255.70   1
   3   4  -3 25746.9 826.788   1
   3   4  -2 6454.00 349.184   1
   3   4  -1 13472.9 511.903   1
   3   4   0 103.222 70.2036   1
   3   4   1 9223.99 396.808   1
   3   4   2 5457.71 300.671   1
  -3  -4  -3 24192.2 658.506   3
   3   4   3 25353.7 762.178   1
  -3  -4  -4 10272.3 393.428   3
   3   4   4 11472.6 476.421   1
   3   4   5 91264.6 2063.51   1
  -3  -4  -5 87653.7 1942.08   3
  -3  -4  -6 9667.88 426.480   3
   3   4   6 10413.1 493.035   1
  -3  -4  -7 107296. 2403.43   3
   3   4   7 110053. 2533.04   1
  -3  -4  -8 9346.57 473.824   3
  -3  -4  -9 20802.7 788.106   3
   3   4   9 19797.8 794.672  10
   3   4   9 19771.5 860.415  13
   3   4  10-63.0415 120.312  10
  -3  -4 -10-8.63246 90.8271   3
   3   4  10 86.5414 128.673   8
   3   4  10-82.6778 123.905  13
  -3  -4 -11 5005.78 412.153   3
   3   4  11 6648.15 463.011  10
   3   4  11 6224.75 467.751   8
   3   4  11 5788.05 474.484  13
   3   4  12 496.847 156.990  10
   3   4  12 278.987 140.552   8
   3   4  12 311.773 176.082  13
   3   4  13 4328.86 387.610  10
   3   4  13 4313.65 400.814   8
   3   4  13 4186.31 416.590  13
   3   4  14-139.716 117.994  10
   3   4  14 163.024 124.525   8
   3   4  14 52.6058 144.551  13
   3   4  15 15295.2 702.613  10
   3   4  15 15689.9 746.647  13
   3   4  16 12945.1 590.908  10
   3   4  16 12921.8 616.284  13
   3   4  17 634.197 120.966  10
   3   4  17 686.984 131.337  13
  -3  -5  14 8454.96 414.779  12
  -3  -5  13 582.464 139.897  12
  -3  -5  12 17921.4 768.257  12
  -3  -5  11 46.4249 98.1465  12
  -3  -5  10 52.3438 114.554  12
  -3  -5   9 5388.69 401.149   9
  -3  -5   9 4980.86 403.829  12
  -3  -5   8 10380.0 554.114   9
  -3  -5   8 9516.43 554.290  12
   3   5  -8 8921.44 594.099   1
  -3  -5   7 8833.03 503.056   9
  -3  -5   7 8266.87 497.188  12
  -3  -5   7 9043.61 545.504   2
   3   5  -7 8587.75 557.723   1
  -3  -5   6 7042.42 430.003   9
   3   5  -6 6306.75 452.249   1
  -3  -5   6 7468.43 445.766  12
   3   5  -5 583.691 151.469   1
   3   5  -4 60.6518 75.2013   1
   3   5  -3 19906.6 756.121   1
   3   5  -2 1557.37 192.115   1
   3   5  -1 28669.4 902.326   1
   3   5   0 33246.6 976.289   1
   3   5   1 1465.73 171.061   1
   3   5   2 15.5887 69.6787   1
   3   5   3 151427. 3195.11   1
   3   5   4 259.135 89.0692   1
  -3  -5  -5 24080.0 695.890   3
   3   5   5 25859.0 847.746   1
   3   5   6 13882.9 605.592   1
  -3  -5  -6 13118.0 493.777   3
  -3  -5  -7 7146.21 371.035   3
   3   5   7 7419.06 448.800   1
   3   5   8 611.008 141.619   1
  -3  -5  -8 351.111 100.623   3
   3   5   9 1058.61 183.002  10
  -3  -5  -9 886.971 155.972   3
   3   5   9 1068.57 201.754  13
   3   5  10 73.5460 97.9096  10
  -3  -5 -10 383.528 118.980   3
   3   5  10 179.929 143.870  13
   3   5  11 165.002 109.548  10
   3   5  11 420.613 176.142  13
   3   5  12 17409.5 803.928  10
   3   5  12 16935.8 801.719   8
   3   5  12 16533.6 845.931  13
   3   5  13 283.689 112.948   8
   3   5  13 519.623 170.520  13
   3   5  13 201.025 103.453  10
   3   5  14 2544.29 295.667  10
   3   5  14 2453.84 292.635   8
   3   5  14 3204.10 349.063  13
   3   5  15 3211.67 313.607  10
   3   5  15 3209.41 329.263  13
   3   5  16 2863.42 264.849  10
   3   5  16 2745.36 272.116  13
   3   5  17 5072.86 314.688  10
   3   5  17 5304.59 324.018  13
  -3  -6  13 11526.6 497.244  12
  -3  -6  12 27633.3 934.407  12
   3   6 -11 784.123 134.927   5
  -3  -6  11 507.981 142.626  12
  -3  -6  10 9642.49 561.307  12
  -3  -6   9 157.124 122.242  12
  -3  -6   8 41463.5 1295.53   9
  -3  -6   8 42340.9 1346.93  12
  -3  -6   7 4520.22 356.403   9
  -3  -6   7 4747.06 381.216  12
   3   6  -7 4381.37 418.402   1
  -3  -6   6 117671. 2743.84   9
  -3  -6   6 117760. 2763.19  12
   3   6  -6 120524. 2957.39   1
  -3  -6   5 16631.5 692.521   9
   3   6  -5 15974.9 778.310  13
  -3  -6   5 17156.6 701.724  12
   3   6  -5 17796.5 812.870   1
   3   6  -4 103427. 2561.91  13
   3   6  -4 103944. 2568.36   1
   3   6  -3 55682.2 1598.17   1
   3   6  -2 96105.1 2336.09   1
   3   6  -1 18760.6 742.119   1
   3   6   0 2245.54 236.342   1
   3   6   1 860.575 147.894   1
   3   6   2 1925.97 214.576   1
   3   6   3 32189.6 1009.87   1
   3   6   4 65644.4 1689.02   1
   3   6   5 40178.0 1208.58   1
   3   6   6 82171.1 2062.12   1
   3   6   7 126544. 2940.56   1
   3   6   8 12841.6 665.296  13
   3   6   8 12636.4 614.044  10
   3   6   8 13688.7 676.154   1
   3   6   9 23280.3 961.062   1
   3   6   9 24032.6 972.270  13
   3   6   9 21994.6 886.941  10
   3   6  10 174.399 121.024  13
   3   6  10 151.152 97.7775  10
   3   6  11 6059.98 453.914  10
   3   6  11 6457.51 504.220  13
   3   6  12-7.44087 98.6993  10
   3   6  12-67.9586 115.722  13
   3   6  13 44228.5 1425.54  10
   3   6  13 45520.3 1489.83  13
   3   6  14 385.008 169.437  13
   3   6  14 234.050 124.854  10
   3   6  15 54409.8 1546.90  10
   3   6  15 54646.8 1570.06  13
   3   6  16 1041.31 160.613  10
   3   6  16 1040.33 169.335  13
   3   6  17 17197.9 615.466  10
   3   6  17 17260.1 604.963  13
  -3  -7  12 505.757 111.090  12
  -3  -7  11 35631.3 1088.21  12
   3   7 -10 403.572 108.416   5
  -3  -7  10 264.975 94.5492  12
   3   7  -9 4220.76 332.609   5
  -3  -7   9 3116.24 310.765  12
  -3  -7   8 4811.59 384.471  12
  -3  -7   7 354.849 133.231   9
  -3  -7   7-5.29044 121.784  12
  -3  -7   6 10391.9 541.158   9
  -3  -7   6 10891.6 569.234  12
   3   7  -5 7958.10 561.856   1
  -3  -7   5 7875.37 460.149   9
   3   7  -5 6955.62 521.332  13
   3   7  -4 324.094 135.485   1
  -3  -7   4 511.289 136.491   9
   3   7  -4 467.049 172.631  13
   3   7  -3 61678.6 1806.45  13
   3   7  -3 65062.1 1844.11   1
   3   7  -2 31636.7 1124.51   1
   3   7  -2 31115.2 1126.22  13
   3   7  -1 36172.3 1182.62   1
   3   7  -1 33280.5 1158.73  13
   3   7   0 29243.0 1029.93   1
   3   7   1 9001.40 511.107   1
   3   7   2 9521.19 520.053   1
   3   7   3 2315.21 251.789   1
   3   7   4 42444.1 1296.20   1
   3   7   5 21898.8 856.616   1
   3   7   6 144989. 3285.01   1
   3   7   6 141103. 3283.55  13
   3   7   7 237.823 122.212  10
   3   7   7 272.252 132.690   1
   3   7   7 36.5207 116.234  13
   3   7   7 214.021 148.561   7
   3   7   8 99670.2 2460.62  10
   3   7   8 99225.9 2524.84   1
   3   7   8 103457. 2561.89  13
   3   7   8 95507.0 2507.64   7
   3   7   9 29.2165 113.121  13
   3   7   9-108.143 115.845  10
   3   7   9-75.2418 98.8898   1
   3   7  10 13811.3 706.952  10
   3   7  10 14520.6 755.885  13
   3   7  11 1319.56 229.226  10
   3   7  11 1125.35 221.826  13
   3   7  12 30650.6 1143.49  10
   3   7  12 33496.8 1207.08  13
   3   7  13 2223.87 282.883  10
   3   7  13 2222.59 287.821  13
   3   7  14 17252.4 765.904  10
   3   7  14 17046.0 767.937  13
   3   7  15 3439.46 306.919  10
   3   7  15 3843.58 323.028  13
   3   7  16 609.446 130.389  10
   3   7  16 393.901 117.819  13
   3   7  17 5015.14 287.387  10
   3   7  17 4267.06 250.872  13
  -3  -8  11 4393.31 265.475  12
   3   8 -10 5576.03 306.503   5
  -3  -8  10 4803.86 322.960  12
   3   8  -9 2592.88 240.968   5
  -3  -8   9 2311.89 237.438  12
   3   8  -8 1668.04 214.624   5
  -3  -8   8 2043.52 233.382  12
   3   8  -7 4748.15 374.860   5
   3   8  -6 2321.86 277.886   5
   3   8  -5-30.7619 109.515   5
   3   8  -4 1792.56 238.443   5
   3   8  -4 2030.00 295.940  13
   3   8  -3 7422.85 540.211   1
   3   8  -3 7766.99 491.626   5
   3   8  -3 7377.81 536.083  13
   3   8  -2 45493.7 1478.42  13
   3   8  -2 44505.1 1471.01   1
   3   8  -2 43491.8 1356.37   5
   3   8  -1 11619.8 651.331   1
   3   8  -1 11478.2 655.957  13
   3   8  -1 11281.9 587.690   5
   3   8   0 41960.0 1362.40   1
   3   8   0 40686.0 1351.47  13
   3   8   0 38741.0 1228.86   5
   3   8   1 13955.0 691.030   1
   3   8   1 12583.2 671.855  13
   3   8   1 11827.3 586.538   5
   3   8   2 434.906 129.831   5
   3   8   2 689.691 163.487   1
   3   8   2 606.901 178.641  13
   3   8   3 4640.34 402.186  13
   3   8   3 4337.56 337.543   5
   3   8   3 4837.60 393.720   1
   3   8   4 21774.9 905.994  13
   3   8   4 20658.3 790.168   5
   3   8   4 22332.1 900.891   1
   3   8   5 369.210 138.109  13
   3   8   5 430.231 125.657   5
   3   8   5 436.130 154.249   1
   3   8   6 30049.2 1113.24   1
   3   8   6 27140.5 1028.10  10
   3   8   6 29664.2 1074.24   7
   3   8   6 30481.6 1119.38  13
   3   8   7 2211.16 282.749   7
   3   8   7 2513.30 289.836  10
   3   8   7 2176.48 292.280   1
   3   8   7 2288.12 292.033  13
   3   8   8 13903.9 702.538  10
   3   8   8 13750.0 724.339  13
   3   8   8 12238.4 699.121   1
   3   8   8 12825.9 699.822   7
   3   8   9 2354.59 307.612  13
   3   8   9 2030.00 266.906  10
   3   8  10-4.19875 101.947  10
   3   8  10 45.4269 125.993  13
   3   8  11 76811.0 2110.70  10
   3   8  11 78105.1 2132.19  13
   3   8  12 632.630 185.891  10
   3   8  12 550.300 175.554  13
   3   8  13 9001.67 538.927  13
   3   8  13 8549.00 527.205  10
   3   8  14 1496.31 218.780  13
   3   8  14 1512.57 217.854  10
   3   8  15 8251.05 459.304  10
   3   8  15 8588.93 447.807  13
   3   8  16 494.802 107.745  10
   3   8  16 130.247 76.5499  13
   3   9  -9 14387.1 520.214   5
   3   9  -8 55.5711 72.2035   5
   3   9  -7 1367.26 189.274   5
   3   9  -6 1710.00 219.948   5
   3   9  -5 4590.16 373.792   5
   3   9  -4 3751.25 344.309   5
   3   9  -3 35450.2 1306.39  13
   3   9  -3 35174.2 1197.00   5
   3   9  -2 741.228 194.000   5
   3   9  -2 1071.39 242.042  13
   3   9  -1 76918.8 2007.45   5
   3   9  -1 72602.7 2116.88  13
   3   9   0 9733.21 618.866   1
   3   9   0 10061.6 627.697  13
   3   9   0 9789.36 558.349   5
   3   9   1 400.578 153.081   1
   3   9   1 552.874 155.702   5
   3   9   1 586.280 186.259  13
   3   9   2 4565.22 369.879   5
   3   9   2 5043.32 437.951   1
   3   9   2 5411.33 454.181  13
   3   9   3 8033.67 544.584  13
   3   9   3 6951.09 457.008   5
   3   9   3 8281.13 557.713   1
   3   9   3 7314.00 486.269   7
   3   9   4 30.7769 112.137   1
   3   9   4 179.895 123.245   5
   3   9   4-73.8018 122.604  13
   3   9   4 265.012 139.809   7
   3   9   5 41021.3 1283.54   5
   3   9   5 42591.9 1373.62   7
   3   9   5 42259.1 1424.17  13
   3   9   5 42840.4 1445.29   1
   3   9   6 761.400 199.114  13
   3   9   6 1060.74 210.910  10
   3   9   6 458.854 135.467   5
   3   9   6 872.506 188.180   7
   3   9   7 18990.1 854.498  10
   3   9   7 19059.8 883.307  13
   3   9   7 16660.4 816.865   7
   3   9   8 7537.04 528.911  10
   3   9   8 7151.78 523.568   7
   3   9   8 7520.77 532.368  13
   3   9   9 7434.12 516.769  10
   3   9   9 6808.71 524.557   7
   3   9   9 7332.13 523.031  13
   3   9  10 12269.7 675.875  10
   3   9  10 12850.2 689.459  13
   3   9  11 974.637 196.667  10
   3   9  11 1531.67 237.317  13
   3   9  12 9787.08 563.800  13
   3   9  12 9489.53 566.652  10
   3   9  13 38.9790 122.260  13
   3   9  13 126.378 108.838  10
   3   9  14 46733.3 1304.51  13
   3   9  14 47610.2 1358.83  10
   3   9  15 69.8872 81.4081  10
   3   9  15 85.3886 74.7134  13
   3   9  16 10869.1 438.493  10
   3  10  -8 3791.74 227.120   5
   3  10  -7 3453.86 252.756   5
   3  10  -6 16738.5 664.458   5
   3  10  -5 4500.75 345.343   5
   3  10  -4 59708.1 1647.79   5
   3  10  -3 1228.24 206.819   5
   3  10  -2 25327.3 968.685   5
   3  10  -2 25075.2 1044.57  13
   3  10  -1 5691.20 428.911   5
   3  10  -1 5740.56 473.892  13
   3  10   0 213.871 113.119   5
   3  10   0 321.980 136.136   7
   3  10   0 255.952 147.358  13
   3  10   1 7762.85 562.638  13
   3  10   1 8961.01 536.450   5
   3  10   1 7885.57 507.756   7
   3  10   2 8273.10 518.905   5
   3  10   2 7325.03 535.956  13
   3  10   2 8309.45 514.725   7
   3  10   3 8466.63 533.248   7
   3  10   3 8372.60 574.054  13
   3  10   3 8529.93 516.738   5
   3  10   4 2086.19 294.914  13
   3  10   4 1942.24 252.174   5
   3  10   4 2299.80 282.170   7
   3  10   5 12096.1 691.076  13
   3  10   5 12300.3 668.729   7
   3  10   5 12164.8 624.987   5
   3  10   6 218.292 111.110  10
   3  10   6-0.58335 86.0058   5
   3  10   6 174.173 128.001   7
   3  10   6 146.440 114.656  13
   3  10   7 320.292 167.204  10
   3  10   7-153.317 117.981   5
   3  10   7 32.5660 122.802  13
   3  10   7 215.814 127.175   7
   3  10   8 411.887 149.591  10
   3  10   8 167.593 154.495   7
   3  10   8 305.355 146.246  13
   3  10   9 1296.11 225.183  10
   3  10   9 1646.41 246.962  13
   3  10  10 16.6876 105.075  10
   3  10  10 68.6500 112.174  13
   3  10  11 19705.3 839.220  10
   3  10  11 19723.8 816.062  13
   3  10  12 125.524 136.622  10
   3  10  12 339.960 127.071  13
   3  10  13 24061.8 855.388  10
   3  10  13 22156.2 780.848  13
   3  10  14 355.402 106.376  10
   3  10  14 290.378 89.7738  13
   3  10  15 6297.25 326.317  10
   3  11  -6 729.311 110.697   5
   3  11  -5 1000.60 141.325   5
   3  11  -4 813.874 152.709   5
   3  11  -3 449.101 118.058   5
   3  11  -2 5.88066 106.880   5
   3  11  -1 6627.47 479.696  13
   3  11  -1 6304.00 426.133   5
   3  11   0 8349.49 509.481   5
   3  11   0 7183.28 507.859  13
   3  11   1 3425.82 322.269   5
   3  11   1 3304.82 354.055  13
   3  11   1 2950.05 297.431   7
   3  11   2 116.078 110.258   5
   3  11   2-65.6120 97.1166   7
   3  11   2-94.9744 139.340  13
   3  11   3 1806.13 278.352  13
   3  11   3 1229.95 211.007   5
   3  11   3 1480.80 221.016   7
   3  11   4 7198.53 491.175   7
   3  11   4 6697.89 451.895   5
   3  11   4 6896.74 496.227  13
   3  11   5 3368.53 348.896  13
   3  11   5 3327.37 322.133   5
   3  11   5 3013.57 330.608   7
   3  11   6 5998.05 436.200  10
   3  11   6 5639.99 437.276   7
   3  11   6 5974.14 415.239   5
   3  11   6 6776.01 476.758  13
   3  11   7 4222.68 380.403  10
   3  11   7 4731.70 363.718   5
   3  11   7 4837.19 399.000  13
   3  11   7 4217.53 377.312   7
   3  11   8 13448.3 679.810  10
   3  11   8 13540.8 674.017  13
   3  11   8 13244.7 679.663   7
   3  11   9 9520.18 556.091  10
   3  11   9 9484.96 530.088  13
   3  11  10 217.938 106.519  10
   3  11  10 200.231 98.0382  13
   3  11  11 529.108 138.770  10
   3  11  11 514.289 117.982  13
   3  11  12 4808.98 339.991  10
   3  11  12 5181.69 313.107  13
   3  11  13 82.1091 73.7721  10
   3  12  -4 10628.1 425.307   5
   3  12  -3 30.3751 63.8647   5
   3  12  -2 8842.07 440.789   5
   3  12  -1 743.247 147.270   5
   3  12   0 32686.0 1033.75   5
   3  12   1 4045.41 328.362   5
   3  12   1 4234.47 338.734  13
   3  12   2 11210.1 562.368   5
   3  12   2 12357.4 610.197  13
   3  12   3 2801.64 267.217   7
   3  12   3 3047.89 284.476   5
   3  12   3 3429.95 316.364  13
   3  12   4 678.737 152.302   5
   3  12   4 409.115 131.584  13
   3  12   4 750.357 151.893   7
   3  12   5 35.9917 89.7525  13
   3  12   5 20.9007 79.2877   5
   3  12   5-84.0449 102.418   7
   3  12   6 5314.25 390.199   7
   3  12   6 5564.66 369.666   5
   3  12   6 5552.87 390.800  13
   3  12   7 2436.63 237.648   5
   3  12   7 2982.79 280.485  13
   3  12   7 2578.97 266.482   7
   3  12   8 12752.0 569.355  13
   3  12   9 10860.7 492.196  13
   3  12  10 4419.67 284.756  13
   3  13  -1 33412.4 897.195   5
   3  13   0 3181.65 230.903   5
   3  13   1 15128.0 567.314   5
   3  13   2 4717.55 302.009   5
   3  13   3 2413.89 219.753   5
   3  13   4 796.937 133.240  13
   3  13   4 862.129 141.413   5
   3  13   5 1011.42 148.725   5
   3  13   5 1128.48 146.523  13
   3  13   6 14539.0 547.320   5
   3  13   7 122.837 64.7841   5
  -4  10   4 92.7537 75.5096   4
  -4  10   3 22084.5 725.200   4
  -4  10   2-77.9959 73.2244   4
  -4  10   1 15005.6 550.104   4
  -4  10   0 250.678 84.4969   4
  -4  10  -1 14270.1 490.323   4
  -4   9  10 24517.9 763.220   6
  -4   9   9 1197.64 158.117   6
  -4   9   8 21236.0 741.117   6
  -4   9   7 922.109 144.911   6
  -4   9   6 13980.3 586.687   6
  -4   9   6 14911.7 651.845   4
  -4   9   5 964.847 153.268   6
  -4   9   5 1241.50 189.370   4
  -4   9   4 9599.83 461.303   6
  -4   9   4 10184.7 507.380   7
  -4   9   4 10883.5 550.671   4
  -4   9   3 1256.81 188.952   4
  -4   9   3 1239.67 179.175   7
  -4   9   2 4800.46 354.499   4
  -4   9   2 4963.59 347.194   7
  -4   9   1 7570.27 442.064   4
  -4   9   1 7002.50 404.338   7
  -4   9   0 13026.7 586.297   4
  -4   9   0 12787.6 553.496   7
  -4   9  -1 22871.1 763.603   7
  -4   9  -1 21532.6 777.712   4
  -4   9  -2 6634.78 376.390   4
  -4   9  -2 6065.58 342.164   7
  -4   9  -3 15580.3 575.794   4
  -4   9  -3 13993.5 522.910   7
  -4   9  -4 93.0811 60.5912   4
  -4   8  12 8892.64 424.662   6
  -4   8  11 83.8580 84.9688   6
  -4   8  10 9193.24 487.610   6
  -4   8   9 734.094 158.307   6
  -4   8   8 6739.09 438.409   6
  -4   8   7-28.5658 89.0548   6
  -4   8   7 141.732 96.4355   4
  -4   8   6 126.287 95.4019   6
  -4   8   6 77.2529 97.9532   4
  -4   8   5 126.519 125.410   4
  -4   8   5 117.497 102.649   6
  -4   8   5 243.084 122.565   7
  -4   8   4 347.537 122.066   6
  -4   8   4 324.001 142.402   4
  -4   8   4 416.678 135.857   7
  -4   8   3 6593.79 420.545   6
  -4   8   3 6032.82 422.566   7
  -4   8   3 6989.19 482.669   4
  -4   8   2 566.317 115.870   6
  -4   8   2 669.983 158.424   7
  -4   8   2 770.249 173.243   4
  -4   8   1 6867.68 472.435   4
  -4   8   1 6931.34 456.509   7
  -4   8   0 169.647 113.354   4
  -4   8   0 63.4564 98.4446   7
  -4   8  -1 14133.7 679.834   4
  -4   8  -1 13816.9 640.067   7
  -4   8  -2 6177.18 424.328   4
  -4   8  -2 5248.81 369.845   7
  -4   8  -3 1904.27 211.881   7
  -4   8  -3 2099.45 236.226   4
  -4   8  -4 24363.4 814.454   7
  -4   8  -4 23059.7 834.473   4
  -4   8  -5 7081.52 396.286   4
  -4   8  -5 7075.79 372.061   7
  -4   8  -6 7437.06 375.925   4
  -4   8  -6 7212.56 346.081   7
  -4   8  -7 7725.13 345.614   4
  -4   7  13 15150.3 523.860   8
  -4   7  13 16623.2 625.417   6
  -4   7  12 2381.26 212.576   8
  -4   7  12 2855.10 263.587   6
  -4   7  11 1257.79 191.023   6
  -4   7  11 777.063 137.176   8
  -4   7  10 15162.2 703.196   6
  -4   7  10 14343.1 615.230   8
  -4   7   9 484.090 149.862   6
  -4   7   9 854.531 165.632   8
  -4   7   8 15551.1 739.687   6
  -4   7   8 15408.1 668.288   8
  -4   7   7 294.902 115.619   8
  -4   7   7 147.842 127.789   6
  -4   7   7 70.2847 97.3839   4
  -4   7   6 756.116 168.152   6
  -4   7   6 785.350 160.185   8
  -4   7   6 526.848 159.307   4
  -4   7   5 1179.51 204.439   6
  -4   7   5 1520.39 206.442   8
  -4   7   5 1370.13 232.826   4
  -4   7   4 24345.9 949.812   6
  -4   7   4 24594.2 892.977   8
  -4   7   4 25321.2 1008.98   4
  -4   7   3 100.856 102.454   6
  -4   7   3 138.852 131.238   4
  -4   7   3-250.164 129.349   7
  -4   7   2 57386.1 1669.16   4
  -4   7   2 52906.4 1560.60   6
  -4   7   2 55431.8 1605.36   7
  -4   7   1 423.335 123.952   6
  -4   7   1 478.613 155.283   7
  -4   7   1 357.452 130.272   4
  -4   7   0 30348.6 1031.03   6
  -4   7   0 31312.6 1083.50   7
  -4   7   0 29554.1 1108.77   4
  -4   7  -1 1213.11 219.334   4
  -4   7  -1 956.039 179.370   7
  -4   7  -2 66177.3 1858.21   4
  -4   7  -2 65489.0 1790.46   7
  -4   7  -3 722.397 161.417   7
  -4   7  -3 1048.16 206.592   4
  -4   7  -4 30228.1 1029.42   7
  -4   7  -4 29353.0 1057.95   4
  -4   7  -5 8523.13 500.174   4
  -4   7  -5 8555.67 477.568   7
  -4   7  -6 5696.04 392.529   4
  -4   7  -6 5838.29 370.245   7
  -4   7  -7 32240.3 1001.44   4
  -4   7  -7 32235.8 962.508   7
  -4   7  -8 412.822 102.974   4
  -4   7  -8 409.851 90.5537   7
  -4   7  -9 2142.39 174.112   4
  -4   6  14 5489.58 310.726   8
  -4   6  13 15999.0 675.246   6
  -4   6  13 16886.2 642.103   8
  -4   6  12 605.947 157.212   6
  -4   6  12 594.019 134.764   8
  -4   6  11 29708.2 1070.92   6
  -4   6  11 28658.6 995.893   8
  -4   6  10 3538.34 355.966   6
  -4   6  10 3689.37 327.693   8
  -4   6   9 23219.3 956.811   6
  -4   6   9 23049.5 901.407   8
  -4   6   8 4071.84 380.926   6
  -4   6   8 4592.45 373.594   8
  -4   6   8 3963.41 390.806   4
  -4   6   7 20172.9 870.443   6
  -4   6   7 19982.5 832.339   8
  -4   6   7 18984.3 881.056   4
  -4   6   6 1497.62 225.388   8
  -4   6   6 1749.91 252.772   6
  -4   6   6 1994.04 273.189   4
  -4   6   5 53971.1 1589.44   6
  -4   6   5 51233.8 1512.04   8
  -4   6   5 53097.0 1617.02   4
  -4   6   4 6681.21 461.101   6
  -4   6   4 7206.48 499.881   4
  -4   6   4 5549.52 406.831   8
  -4   6   3 61962.7 1749.77   6
  -4   6   3 62221.8 1798.53   4
  -4   6   3 64016.9 1720.40   8
  -4   6   2 11689.2 636.394   4
  -4   6   2 10766.2 585.845   6
  -4   6   2 10041.7 550.066   8
  -4   6   1 1604.01 244.092   4
  -4   6   1 1236.43 206.440   6
  -4   6   0 14.5532 113.286   4
  -4   6   0 6.96757 73.1834   6
  -4   6   0-91.6296 90.8966   7
  -4   6  -1 1043.35 198.847   7
  -4   6  -1 843.424 189.231   4
  -4   6  -1 843.490 183.831   6
  -4   6  -2 1620.75 219.484   7
  -4   6  -2 1394.03 234.283   4
  -4   6  -2 1757.72 227.734   6
  -4   6  -3 11482.3 607.969   7
  -4   6  -3 11729.5 642.506   4
  -4   6  -4 28020.2 1015.56   7
  -4   6  -4 27658.5 1055.96   4
  -4   6  -5-89.0833 97.5691   7
  -4   6  -5 2.60259 117.023   4
  -4   6  -6 35404.1 1149.67   7
  -4   6  -6 34685.7 1189.50   4
  -4   6  -7 3662.54 333.882   4
  -4   6  -7 3276.72 291.902   7
  -4   6  -8 6612.81 395.663   7
  -4   6  -8 7430.51 439.268   4
  -4   6  -9 466.147 110.584   7
  -4   6  -9 389.985 124.743   4
  -4   6 -10 9717.84 428.094   4
  -4   6 -10 9419.22 388.305   7
  -4   5  15 2008.33 187.621   8
  -4   5  14 5988.62 364.215   8
  -4   5  13 827.727 166.232   6
  -4   5  13 1034.40 175.276   8
  -4   5  12 10921.2 603.632   6
  -4   5  12 11158.2 583.014   8
  -4   5  11 4854.87 410.381   6
  -4   5  11 5196.81 399.244   8
  -4   5  10 321.560 125.625   6
  -4   5  10 240.724 134.037   8
  -4   5   9 990.070 197.469   6
  -4   5   9 1085.72 188.876   8
  -4   5   8 28.5948 91.4971   8
  -4   5   8 66.5586 108.514   6
  -4   5   8 41.7909 105.661   4
  -4   5   7 868.978 187.325   8
  -4   5   7 819.024 177.250   6
  -4   5   7 1161.36 206.318   4
  -4   5   7 658.241 160.083   2
  -4   5   6 67896.2 1842.92   6
  -4   5   6 62314.4 1798.83   2
  -4   5   6 63587.2 1785.60   8
  -4   5   6 65483.2 1849.84   4
  -4   5   5 3279.88 322.357   6
  -4   5   5 2885.35 317.116   2
  -4   5   5 3064.04 302.828   8
  -4   5   5 2602.52 304.345   4
  -4   5   4 53656.9 1568.27   6
  -4   5   4 52212.9 1580.55   2
  -4   5   4 55794.7 1610.25   4
  -4   5   4 53794.4 1533.79   8
  -4   5   3 8423.59 512.686   6
  -4   5   3 8968.84 537.751   4
  -4   5   3 8491.07 532.381   2
  -4   5   3 8847.30 518.475   8
  -4   5   2 27220.7 989.246   6
  -4   5   2 27056.5 1016.72   2
  -4   5   2 26665.2 1011.14   5
  -4   5   2 27490.1 1011.25   4
  -4   5   1 4762.11 382.393   6
  -4   5   1 5226.20 407.094   2
  -4   5   1 4831.62 391.344   4
  -4   5   0 15077.6 720.318   2
  -4   5   0 14943.7 690.084   6
  -4   5   0 15938.6 734.562   4
  -4   5  -1 15710.8 710.063   6
  -4   5  -1 15354.3 730.277   2
  -4   5  -1 17272.1 768.865   4
  -4   5  -2 9271.47 528.907   6
  -4   5  -2 8735.34 534.327   2
  -4   5  -2 9431.82 559.973   4
  -4   5  -3 80327.7 2136.44   4
  -4   5  -3 81670.9 2085.07   7
  -4   5  -4 10159.5 603.607   4
  -4   5  -4 10291.5 568.630   7
  -4   5  -5 83561.0 2140.23   7
  -4   5  -5 80286.8 2171.39   4
  -4   5  -6 11100.3 568.091  11
  -4   5  -6 12921.0 646.488   7
  -4   5  -6 12940.7 680.120   4
  -4   5  -7 5624.02 384.250  11
  -4   5  -7 5438.39 426.458   4
  -4   5  -7 5178.44 399.667   7
  -4   5  -8 7458.39 431.481  11
  -4   5  -8 7568.23 489.416   4
  -4   5  -8 7730.45 472.897   7
  -4   5  -9 29.7507 79.7927   7
  -4   5  -9 100.757 97.4743   4
  -4   5  -9 88.8576 71.1832  11
  -4   5 -10 227.906 104.489   4
  -4   5 -10 129.836 71.7766   7
  -4   5 -10 413.383 104.118  11
  -4   5 -11 1202.13 151.433   7
  -4   5 -11 970.479 131.797  11
  -4   5 -11 1282.55 157.638   4
  -4   5 -12 577.093 94.8626   4
  -4   4  16 8664.44 372.709   8
  -4   4  15 274.489 95.0791   8
  -4   4  14 1519.07 202.068   8
  -4   4  13 7856.05 483.439   8
  -4   4  13 6476.56 442.306   6
  -4   4  12 22609.0 926.121   6
  -4   4  12 23990.3 948.377   8
  -4   4  11 881.819 193.751   8
  -4   4  11 1072.64 210.560   6
  -4   4  10 1139.40 213.012   6
  -4   4  10 1726.50 243.710   8
  -4   4   9 8004.47 530.770   6
  -4   4   9 9084.81 555.728   8
  -4   4   8 298.448 132.332   6
  -4   4   8 560.359 159.299   2
  -4   4   8 243.624 131.406   8
  -4   4   7 23773.0 941.759   6
  -4   4   7 23130.3 909.733   2
  -4   4   7 25142.6 955.622   8
  -4   4   7 24415.1 968.839   4
  -4   4   6 1118.03 188.389   8
  -4   4   6 1318.71 205.786   6
  -4   4   6 825.871 177.987   2
  -4   4   6 1170.69 199.822   4
  -4   4   5 26703.9 949.746   2
  -4   4   5 24448.4 931.244   6
  -4   4   5 24764.6 941.968   4
  -4   4   5 24771.7 922.462   8
  -4   4   4 30179.2 1055.93   2
  -4   4   4 32385.3 1078.20   6
  -4   4   4 30423.9 1060.23   4
  -4   4   4 33491.5 1073.00   8
  -4   4   3 120022. 2791.35   2
  -4   4   3 122768. 2807.88   6
  -4   4   3 118711. 2792.07   4
  -4   4   2 6959.84 435.960   2
  -4   4   2 7630.10 460.069   6
  -4   4   2 6785.38 434.441   4
  -4   4   1 63987.3 1721.86   6
  -4   4   1 66170.4 1735.10   2
  -4   4   1 64789.3 1732.84   4
  -4   4   0 279.503 143.339   4
  -4   4   0 293.700 121.799   2
  -4   4  -1 4784.92 367.682   4
  -4   4  -1 5080.91 367.529   2
  -4   4  -2 488.566 130.653   2
  -4   4  -2 450.524 134.383   4
  -4   4  -3 37265.5 1164.52   2
  -4   4  -3 37186.5 1225.95   4
  -4   4  -4 3012.82 283.545  11
  -4   4  -4 3287.53 323.532   4
  -4   4  -5 3759.42 325.162  11
  -4   4  -5 3526.38 350.408   4
  -4   4  -5 3213.12 319.218   7
  -4   4  -6 10550.3 578.412   7
  -4   4  -6 9687.56 542.133  11
  -4   4  -6 10258.8 598.367   4
  -4   4  -7 1079.69 210.034   4
  -4   4  -7 703.850 156.249  11
  -4   4  -7 847.214 181.426   7
  -4   4  -8-133.306 116.037   7
  -4   4  -8-75.9001 109.471   4
  -4   4  -8-33.0873 98.7734  11
  -4   4  -9 6282.03 417.740  11
  -4   4  -9 6236.23 457.005   4
  -4   4  -9 5634.58 410.635   7
  -4   4 -10-26.1649 83.7190   7
  -4   4 -10 21.7470 98.0551   4
  -4   4 -10-13.5305 106.272  11
  -4   4 -11 238.268 98.1496   7
  -4   4 -11 232.602 86.4102   4
  -4   4 -11-32.7754 85.5527  11
  -4   4 -12 6669.90 351.289  11
  -4   4 -12 7172.24 387.552   4
  -4   4 -12 6395.38 343.521   7
  -4   4 -13 212.103 77.6306   4
  -4   3  16 11030.6 458.126   8
  -4   3  15 9118.57 469.429   8
  -4   3  14 5865.82 408.999   8
  -4   3  13 6067.41 420.742   6
  -4   3  13 6207.50 447.821   8
  -4   3  12 17160.2 787.022   6
  -4   3  12 18515.1 829.029   8
  -4   3  11 276.489 132.434   6
  -4   3  11 54.6144 109.627   8
  -4   3  10 16445.7 769.003   6
  -4   3  10 15893.6 767.540   8
  -4   3   9 175.123 113.058   6
  -4   3   9 330.531 136.530   8
  -4   3   8 34150.6 1158.11   6
  -4   3   8 33112.7 1115.26   2
  -4   3   8 35091.6 1184.50   8
  -4   3   7 3825.54 331.103   2
  -4   3   7 4309.60 365.021   8
  -4   3   7 4153.08 343.318   6
  -4   3   7 4362.06 366.208   4
  -4   3   6 212295. 4454.30   6
  -4   3   6 214391. 4458.70   8
  -4   3   6 205286. 4453.94   4
  -4   3   6 205473. 4418.79   2
  -4   3   5 683.635 146.851   8
  -4   3   5 761.786 157.237   6
  -4   3   5 880.493 164.356   2
  -4   3   4 195636. 4137.87   2
  -4   3   3 35346.2 1095.94   2
  -4   3   2 36466.3 1107.73   2
  -4   3   1 18028.9 696.573   2
  -4   3   0 566.183 126.757   2
  -4   3  -1 746.535 145.580   2
  -4   3  -2 7855.59 431.313   2
  -4   3  -3 33303.0 1031.94   2
  -4   3  -3 33999.6 1101.19   4
  -4   3  -4 38126.3 1148.84  11
  -4   3  -4 36505.7 1149.74   3
  -4   3  -4 36761.2 1195.27   4
  -4   3  -5 58034.1 1647.82   3
  -4   3  -5 64325.6 1671.73  11
  -4   3  -6 2954.49 301.996   3
  -4   3  -6 2885.50 291.426  11
  -4   3  -7 33638.3 1128.09  11
  -4   3  -7 31386.3 1129.90   3
  -4   3  -8 858.624 182.825  11
  -4   3  -9 22233.1 894.697  11
  -4   3 -10 295.163 136.764  11
  -4   3 -11 4243.41 341.119  11
  -4   3 -12 13.8045 90.3018   4
  -4   3 -12-105.945 100.363  11
  -4   3 -13 27500.2 835.911  11
  -4   3 -13 29670.6 882.449   4
  -4   3 -14 818.437 114.410  11
  -4   3 -14 828.303 114.963   4
  -4   2  16 3653.61 259.585   8
  -4   2  15 3976.64 310.657   8
  -4   2  14 1703.51 225.673   8
  -4   2  13 20468.3 879.766   8
  -4   2  12 10752.5 622.121   8
  -4   2  11 21045.5 871.184   6
  -4   2  11 21367.8 913.079   8
  -4   2  10 33964.8 1164.37   6
  -4   2  10 34186.1 1205.68   8
  -4   2   9 8681.17 524.576   6
  -4   2   9 9743.02 567.688   8
  -4   2   8 7255.06 446.900   2
  -4   2   8 7388.35 467.161   6
  -4   2   8 7955.43 495.172   8
  -4   2   7 22825.8 853.469   2
  -4   2   7 22340.5 848.867   6
  -4   2   7 24903.7 904.141   8
  -4   2   6 642.551 131.973   2
  -4   2   5 68199.0 1742.08   2
  -4   2   4 18743.1 716.619   2
  -4   2   3 74899.1 1836.51   2
  -4   2   2 22062.2 767.674   2
  -4   2   1 23958.1 797.719   2
  -4   2   0 701.374 126.568   2
  -4   2  -1 14080.7 559.210   2
  -4   2  -2 1500.66 166.512   2
  -4   2  -3 201.141 80.9763   3
  -4   2  -3 294.953 85.0909   2
  -4   2  -4 39541.4 1182.74   3
  -4   2  -5 2022.08 236.965   3
  -4   2  -5 1639.46 212.752  11
  -4   2  -6 81099.1 2031.68  11
  -4   2  -6 77989.4 2051.26   3
  -4   2  -7 3877.98 345.110  11
  -4   2  -7 3610.74 343.430   3
  -4   2  -8 16013.7 739.520  11
  -4   2  -8 17174.8 796.327   3
  -4   2  -9 14989.1 720.369  11
  -4   2 -10 141.109 118.354  11
  -4   2 -11 1225.94 215.912  11
  -4   2 -12 18931.9 776.601  11
  -4   2 -13 564.284 136.486  11
  -4   2 -14 9422.50 433.264  11
  -4   2 -14 9595.28 446.982   4
  -4   1  16 75.1891 66.4971   8
  -4   1  15 35587.7 1091.64   8
  -4   1  14 3218.26 303.607   8
  -4   1  13 1895.08 258.131   8
  -4   1  12 6436.39 474.933   8
  -4   1  12 6893.79 420.145  12
  -4   1  11 16244.9 785.289   8
  -4   1  11 17342.8 716.780  12
   4  -1 -10 6542.46 470.035   3
  -4   1  10 8230.28 527.422   8
  -4   1  10 7844.62 459.845  12
  -4   1   9 34584.9 1191.26   8
  -4   1   9 36314.4 1122.78  12
  -4   1   8 34206.8 1087.12   2
  -4   1   8 33371.4 1086.75   6
  -4   1   8 33940.9 1133.54   8
  -4   1   8 33868.9 1059.26  12
  -4   1   7 55225.6 1520.71   8
  -4   1   7 53511.3 1481.30   2
  -4   1   6 122319. 2758.73   2
  -4   1   5 18086.7 696.852   2
  -4   1   4 28197.4 905.904   2
  -4   1   3 14020.3 577.527   2
  -4   1   2 64197.7 1582.87   2
  -4   1   1 5752.00 341.135   2
  -4   1   0 122520. 2640.76   2
  -4   1  -1 1345.28 160.146   2
  -4   1  -2 2137.39 189.619   2
  -4   1  -2 1716.39 197.071   3
  -4   1  -3 771.181 132.448   3
  -4   1  -3 1009.82 132.001   2
  -4   1  -4 30938.4 984.293   3
  -4   1  -4 30821.7 846.528   2
  -4   1  -5 106.272 105.489   3
  -4   1  -6 43855.1 1279.10  11
  -4   1  -6 42493.5 1306.84   3
  -4   1  -7 788.070 164.772  11
  -4   1  -7 851.826 169.507   3
  -4   1  -8 9733.60 578.045   3
  -4   1  -8 9164.37 538.088  11
  -4   1  -9 19377.2 823.020  11
  -4   1  -9 16754.8 814.845   3
  -4   1 -10 3132.73 330.539  11
  -4   1 -11 3420.12 339.174  11
  -4   1 -12 166.936 135.176  11
  -4   1 -13 106.592 107.131  11
  -4   1 -14 174.918 86.8876  11
   4  -1  14 344.954 111.400  13
  -4   1 -15 43313.3 1091.99  11
   4  -1  15 42695.7 1108.86  10
  -4   0  16 11678.7 457.223   8
  -4   0  15 5065.77 340.661   8
  -4   0  14 9008.03 455.752  12
  -4   0  14 9834.84 534.817   8
  -4   0  13 5570.52 374.264  12
  -4   0  13 4309.29 374.760   8
  -4   0  12 2230.86 287.680   8
  -4   0  12 2300.27 255.868  12
  -4   0  11 17338.8 797.051   8
  -4   0  11 15719.9 707.312  12
  -4   0  10 443.870 122.227   9
   4   0 -10 513.237 144.642   3
  -4   0  10 350.071 118.897   8
  -4   0  10 590.526 137.010  12
  -4   0   9 39710.8 1188.45   9
  -4   0   9 40257.2 1289.70   8
  -4   0   9 40819.5 1239.30  12
  -4   0   8 232.463 111.522   9
  -4   0   8 119.546 80.6763   2
  -4   0   8-32.2206 96.4950   8
  -4   0   8-23.4518 91.0226  12
  -4   0   7 13765.7 613.687   2
  -4   0   6 8357.74 452.548   2
  -4   0   5 54925.7 1451.92   2
  -4   0   4 7395.62 402.117   2
  -4   0   3 204398. 4177.47   2
  -4   0   2 6323.11 351.597   2
  -4   0   1 404257. 7778.85   2
  -4   0   0 4992.23 297.676   2
  -4   0  -1 44529.0 1137.73   2
  -4   0  -2 956.163 142.489   3
  -4   0  -2 805.023 118.097   2
  -4   0  -3 23113.4 682.731   2
  -4   0  -3 23258.2 777.331   3
  -4   0  -4 39511.7 969.167   2
  -4   0  -4 37934.2 1116.58   3
  -4   0  -5 69456.8 1753.75   3
  -4   0  -6 222153. 4644.85   3
  -4   0  -7 3777.24 319.592  11
  -4   0  -7 3558.29 314.664   3
  -4   0  -8 120936. 2798.00  11
  -4   0  -8 117296. 2858.70   3
  -4   0  -9 312.062 123.324  11
  -4   0  -9 713.042 167.850   3
  -4   0 -10 25555.4 989.245  11
  -4   0 -11 744.337 181.658  11
  -4   0 -12 2652.02 299.110  11
  -4   0 -13 146.901 118.578  11
  -4   0 -14 35688.6 1085.37  11
   4   0  14 32906.9 1088.95  13
   4   0  15 3230.18 262.381  10
  -4   0 -15 3155.98 246.048  11
   4   0  15 3391.72 268.987  13
   4   0  16 12556.2 460.795  10
  -4   0 -16 12015.8 429.825  11
  -4  -1  15 5108.26 319.008   8
  -4  -1  15 4787.97 292.396  12
  -4  -1  14 13473.8 622.442   8
  -4  -1  14 15993.6 634.714  12
  -4  -1  13-143.862 119.683   8
  -4  -1  13-168.479 110.977  12
  -4  -1  12 41205.2 1274.84  12
  -4  -1  12 38073.5 1289.48   8
  -4  -1  11 156.590 101.630   8
  -4  -1  11-22.6238 84.8842  12
  -4  -1  10 52960.2 1502.62   9
  -4  -1  10 50907.0 1558.28   8
  -4  -1  10 55354.8 1560.95  12
  -4  -1   9 13805.3 639.155   9
   4   1  -9 15199.6 700.147   3
  -4  -1   9 13670.7 675.101   8
  -4  -1   9 15548.3 692.472  12
  -4  -1   8 14456.7 628.225   9
  -4  -1   8 14179.1 658.810   8
  -4  -1   8 14441.4 646.003   2
  -4  -1   8 14673.6 651.363  12
  -4  -1   7 10248.0 524.018   2
  -4  -1   6 719.377 131.557   2
  -4  -1   5 9781.41 483.600   2
  -4  -1   4 5174.28 335.147   2
  -4  -1   3 225.076 98.2898   2
  -4  -1   2 31700.3 930.537   2
  -4  -1   1 21742.0 711.415   2
   4   1   0 20894.9 532.966   1
  -4  -1   0 20722.7 670.003   2
  -4  -1  -1 32975.9 903.693   2
  -4  -1  -2 1071.54 145.632   3
  -4  -1  -2 298.097 83.2020   2
  -4  -1  -3 12194.5 508.776   3
  -4  -1  -3 12485.6 442.107   2
  -4  -1  -4 360.042 105.404   3
  -4  -1  -4 182.845 61.3590   2
  -4  -1  -5 36477.4 1085.36   3
  -4  -1  -6 26513.1 913.422   3
  -4  -1  -7 41942.2 1281.20   3
  -4  -1  -8 1866.75 244.533  11
  -4  -1  -8 1990.55 246.633   3
  -4  -1  -9 26873.5 980.330  11
  -4  -1  -9 26934.5 1038.34   3
  -4  -1 -10 986.872 205.529  11
  -4  -1 -10 1178.95 218.828   3
  -4  -1 -11 52226.6 1555.39  11
  -4  -1 -12 337.484 143.600  11
  -4  -1 -13 55476.4 1579.22  11
  -4  -1 -14 53.3072 95.5322  11
   4   1  14 319.533 134.517  10
   4   1  14 311.089 114.711  13
  -4  -1 -15 4073.40 290.535  11
   4   1  15 3909.85 307.714  10
   4   1  15 3680.22 305.787  13
   4   1  16 1987.05 192.112  13
  -4  -1 -16 2059.83 173.890  11
   4   1  16 1985.95 185.062  10
  -4  -2  15 2377.22 202.483  12
  -4  -2  14 24966.6 848.162  12
  -4  -2  13 479.018 147.546   8
  -4  -2  13 330.916 117.145  12
  -4  -2  12 5989.11 426.469   8
  -4  -2  12 5813.89 420.081  12
  -4  -2  11 50.6655 99.8466  12
  -4  -2  11 116.665 90.6563   9
  -4  -2  11 160.504 104.948   8
  -4  -2  10 14229.3 674.963   9
  -4  -2  10 15276.2 708.823   8
  -4  -2  10 14728.6 707.583  12
  -4  -2   9 7033.74 453.979   9
   4   2  -9 6594.41 449.254   3
  -4  -2   9 7311.90 459.818   8
  -4  -2   9 7375.87 474.794  12
  -4  -2   8 924.970 174.201   8
  -4  -2   8 1201.38 193.212  12
  -4  -2   8 1169.99 185.255   9
  -4  -2   8 1009.64 165.620   2
   4   2  -8 1055.47 176.171   3
  -4  -2   7 13625.2 611.213   9
  -4  -2   7 15447.1 655.142  12
  -4  -2   7 13469.0 633.027   2
  -4  -2   6 247.517 97.6593   2
  -4  -2   5 6952.95 413.639   2
  -4  -2   4 11363.4 531.808   2
  -4  -2   3 25180.1 838.422   2
   4   2  -2 12729.4 417.557   1
  -4  -2   2 14716.0 575.662   2
  -4  -2   1 61107.5 1516.58   2
   4   2  -1 62261.0 1348.33   1
  -4  -2   0 41449.0 1107.33   2
   4   2   0 41646.8 980.445   1
  -4  -2  -1 170719. 3437.26   2
   4   2   1 166823. 3335.40   1
  -4  -2  -2 89258.3 1993.63   3
   4   2   2 89984.5 1932.15   1
  -4  -2  -2 90526.8 1967.85   2
  -4  -2  -3 22398.3 719.934   3
   4   2   3 21230.9 678.383   1
  -4  -2  -3 22809.2 654.508   2
  -4  -2  -4 74277.3 1788.41   3
  -4  -2  -4 77582.0 1645.37   2
  -4  -2  -5 106841. 2406.95   3
  -4  -2  -6 12240.0 557.629   3
  -4  -2  -7 56219.5 1543.86   3
  -4  -2  -8 11974.7 580.397  11
  -4  -2  -8 13731.7 648.850   3
  -4  -2  -9 855.649 168.628  11
  -4  -2  -9 606.158 142.949   3
  -4  -2 -10 4710.45 374.997  11
  -4  -2 -10 5693.87 448.147   3
  -4  -2 -11 847.231 180.135  11
  -4  -2 -12 1453.76 215.300  11
  -4  -2 -13 126.537 121.658  11
   4   2  13 18.5784 146.402  13
  -4  -2 -14 77.3817 83.4312  11
   4   2  14-55.8032 115.419  10
   4   2  14 21.2833 109.871  13
  -4  -2 -15-49.3531 72.0603  11
   4   2  15 14.0158 76.0447  10
   4   2  15-65.5420 105.680  13
   4   2  16 10739.8 490.284  13
   4   2  16 11084.7 486.582  10
  -4  -2 -16 10505.6 416.211  11
  -4  -3  15 5409.97 298.188  12
  -4  -3  14 101.985 91.3869  12
  -4  -3  13 20744.4 804.481  12
  -4  -3  12 2982.62 302.201  12
  -4  -3  11 13392.9 677.030  12
  -4  -3  10 18090.8 785.715   9
  -4  -3  10 18691.1 819.960  12
  -4  -3   9 1183.56 206.060   9
   4   3  -9 1192.23 191.545   3
  -4  -3   9 1495.98 230.481  12
  -4  -3   8 41131.7 1253.96   9
   4   3  -8 37190.9 1206.67   3
  -4  -3   8 39812.9 1277.63   2
  -4  -3   8 41384.5 1278.05  12
  -4  -3   7 16884.2 742.919   2
  -4  -3   7 15994.7 693.482   9
  -4  -3   7 17358.3 730.499  12
  -4  -3   6 7649.23 472.861   2
  -4  -3   5 33745.8 1089.45   2
   4   3  -5 32978.3 970.726   1
   4   3  -4 147963. 3139.03   1
  -4  -3   4 154269. 3305.56   2
   4   3  -3 5969.57 305.554   1
  -4  -3   3 5198.26 350.111   2
   4   3  -2 88683.7 1927.01   1
  -4  -3   2 88903.7 2080.49   2
  -4  -3   1 549.889 131.063   2
   4   3  -1 520.100 83.4356   1
   4   3   0 72494.0 1623.16   1
  -4  -3   0 73229.4 1727.67   2
  -4  -3  -1 21000.1 702.403   2
   4   3   1 22116.1 657.219   1
  -4  -3  -2 49045.0 1225.15   2
   4   3   2 48003.2 1204.54   1
   4   3   3 247.171 91.5928   1
  -4  -3  -3 264.900 82.1470   2
  -4  -3  -3 241.452 83.3149   3
   4   3   4 982.500 149.941   1
  -4  -3  -4 1133.35 128.673   2
  -4  -3  -4 1178.40 152.615   3
  -4  -3  -5 2564.25 230.268   3
   4   3   5 2459.08 232.936   1
  -4  -3  -6 425.520 115.448   3
  -4  -3  -7 2955.15 270.101   3
  -4  -3  -8 6856.53 440.131   3
  -4  -3  -9 779.027 189.652  11
  -4  -3  -9 545.066 153.166   3
  -4  -3 -10 1412.57 210.576  11
  -4  -3 -10 1641.83 246.691   3
   4   3  10 880.186 207.982  13
  -4  -3 -11 50645.2 1468.84  11
   4   3  11 51262.9 1632.68  13
  -4  -3 -12 600.096 156.142  11
   4   3  12 578.391 165.419  10
   4   3  12 393.217 169.989  13
  -4  -3 -13 17700.3 733.346  11
   4   3  13 18100.7 817.446  10
   4   3  13 18488.0 862.991  13
  -4  -3 -14 105.229 106.230  11
   4   3  14 57.6631 90.6874  10
   4   3  14 60.0013 144.082  13
   4   3  15 30120.4 1010.12  10
   4   3  15 30041.2 1041.67  13
   4   3  16 721.832 130.428  10
   4   3  16 602.298 138.272  13
   4   3  17 31561.6 861.430  10
   4   3  17 31608.5 871.287  13
  -4  -4  14-15.5405 63.1643  12
  -4  -4  13 13321.8 602.742  12
  -4  -4  12 2406.24 275.614  12
  -4  -4  11 9788.02 572.905  12
  -4  -4  10 496.111 150.396   9
  -4  -4  10 419.173 148.906  12
  -4  -4   9 6943.07 464.668   9
  -4  -4   9 6575.56 464.259  12
  -4  -4   8 1211.79 195.004   9
  -4  -4   8 806.186 183.705   2
   4   4  -8 944.140 169.554   3
  -4  -4   8 1382.13 218.648  12
  -4  -4   7 52119.8 1479.70   9
   4   4  -7 50847.0 1407.03   3
  -4  -4   7 51246.7 1555.77   2
  -4  -4   7 49411.0 1474.35  12
  -4  -4   6 12724.4 608.392   9
   4   4  -6 13774.6 577.179   3
  -4  -4   6 12850.4 653.426   2
  -4  -4   6 13367.5 619.212  12
   4   4  -6 13098.2 616.305   1
   4   4  -5 78583.0 1939.21   1
  -4  -4   5 77041.9 2018.09   2
   4   4  -4 23414.6 811.385   1
  -4  -4   4 23924.1 885.118   2
   4   4  -3 11394.7 500.579   1
  -4  -4   3 11029.1 550.310   2
   4   4  -2 199.159 85.7420   1
   4   4  -1 24880.7 778.466   1
   4   4   0 2487.40 211.649   1
   4   4   1 22784.8 728.499   1
  -4  -4  -2 3977.29 273.523   2
   4   4   2 3607.05 259.309   1
  -4  -4  -3 2009.40 179.382   3
  -4  -4  -3 2467.80 206.718   2
   4   4   3 2606.89 233.207   1
  -4  -4  -4 7085.89 356.604   3
   4   4   4 7211.66 397.865   1
  -4  -4  -4 7448.15 347.841   2
  -4  -4  -5 3724.77 265.879   3
   4   4   5 3475.95 286.168   1
  -4  -4  -6 15726.4 625.057   3
   4   4   6 16588.5 691.405   1
  -4  -4  -7 1171.41 168.917   3
  -4  -4  -8 48435.0 1387.90   3
   4   4   8 46642.4 1457.63  13
   4   4   9 13.6929 86.4291  10
  -4  -4  -9 32.4180 97.5434   3
   4   4   9 32.6637 121.611  13
  -4  -4 -10 33697.0 1189.33   3
   4   4  10 33656.1 1166.02  10
   4   4  10 35496.1 1255.10  13
   4   4  11 5278.46 415.060  10
   4   4  11 4361.48 418.040  13
   4   4  12 2481.79 287.905  10
   4   4  12 1600.27 277.805  13
   4   4  13 1217.93 219.374  10
   4   4  13 1003.78 227.365  13
   4   4  14 6334.83 442.310  10
   4   4  14 6906.27 500.844  13
   4   4  15-39.2977 92.4451  10
   4   4  15 44.1925 132.966  13
   4   4  16 5026.94 328.661  10
   4   4  16 4668.12 336.629  13
   4   4  17 2483.21 197.046  10
   4   4  17 2373.20 202.000  13
  -4  -5  14 28.7884 56.8660  12
  -4  -5  13 42644.7 1194.61  12
  -4  -5  12 1092.77 185.412  12
  -4  -5  11 23225.8 899.985  12
  -4  -5  10 20613.0 834.412   9
  -4  -5  10 19367.1 837.152  12
  -4  -5   9 2284.48 267.863   9
  -4  -5   9 2451.12 288.161  12
  -4  -5   8 30362.9 1064.55   9
  -4  -5   8 29512.4 1073.39  12
  -4  -5   7 5357.56 400.710   9
  -4  -5   7 5731.16 457.073   2
  -4  -5   7 6157.74 425.820  12
   4   5  -7 5989.14 453.206   1
   4   5  -6 13423.9 672.945   1
  -4  -5   6 13424.1 628.659   9
  -4  -5   6 12961.0 685.763   2
  -4  -5   6 12011.2 605.225  12
   4   5  -5 594.786 134.887   1
  -4  -5   5 525.059 160.068   2
  -4  -5   5 460.793 143.644   9
   4   5  -5 210.174 101.220  13
  -4  -5   5 775.813 154.899  12
   4   5  -4 32165.6 1066.84   1
   4   5  -3 2670.65 257.653   1
   4   5  -2 70653.7 1777.09   1
   4   5  -1 11112.0 517.076   1
   4   5   0 809.839 134.221   1
   4   5   1 3799.94 282.450   1
   4   5   2 28013.2 897.448   1
   4   5   3 5646.16 358.816   1
   4   5   4 4417.70 330.276   1
   4   5   5 275.849 105.103   1
  -4  -5  -5 95.0582 61.7384   3
  -4  -5  -6 2750.35 237.378   3
   4   5   6 3017.49 291.962   1
  -4  -5  -7 2337.08 231.840   3
   4   5   7 2131.24 258.217   1
  -4  -5  -8 21347.5 795.339   3
   4   5   8 20857.6 812.001  10
   4   5   8 20733.6 883.894  13
  -4  -5  -9 17086.6 737.839   3
   4   5   9 18061.0 763.871  10
   4   5   9 17418.6 815.430  13
   4   5  10 218.308 117.432  10
  -4  -5 -10 282.997 140.974   3
   4   5  10 200.667 162.058  13
   4   5  11 1548.09 231.491  10
   4   5  11 1332.53 257.510  13
   4   5  12 167.571 110.810  10
   4   5  12 296.790 155.496  13
   4   5  13 1383.52 215.613  10
   4   5  13 1566.13 259.847  13
   4   5  14 871.034 173.060  10
   4   5  14 611.085 173.505  13
   4   5  15-64.7321 88.0933  10
   4   5  15-18.3564 94.2215  13
   4   5  16 460.527 120.734  10
  -4  -5 -16 289.653 96.5543   9
   4   5  16 244.598 98.1032  13
   4   5  17 11715.2 460.046  10
   4   5  17 12210.4 477.686  13
  -4  -6  13 7725.66 374.474  12
   4   6 -12 26981.5 795.487   5
  -4  -6  12 25719.4 860.092  12
  -4  -6  11 14770.8 652.406  12
  -4  -6  10 16307.8 735.451  12
  -4  -6   9 369.466 120.680   9
  -4  -6   9-60.9529 101.869  12
  -4  -6   8 17040.8 749.757   9
  -4  -6   8 17195.0 773.004  12
  -4  -6   7 24026.3 920.782   9
  -4  -6   7 24914.3 947.150  12
   4   6  -6 1526.12 236.077   1
  -4  -6   6 1646.78 261.708   2
  -4  -6   6 1829.54 232.645   9
  -4  -6   6 1760.33 246.332  12
   4   6  -5 63406.9 1826.61   1
  -4  -6   5 64839.2 1727.99   9
   4   6  -5 64027.8 1828.60  13
  -4  -6   5 62784.5 1699.03  12
   4   6  -4 783.054 193.566  13
   4   6  -4 405.589 134.755   1
  -4  -6   4 620.685 151.036   9
  -4  -6   4 815.031 157.000  12
   4   6  -3 137294. 3119.67   1
  -4  -6   3 136353. 3024.03   9
   4   6  -3 130344. 3116.70  13
   4   6  -2 12318.0 609.924   1
   4   6  -1 88992.8 2193.98   1
   4   6   0 1516.91 202.501   1
   4   6   1 15181.8 652.602   1
   4   6   2 882.044 167.345   1
   4   6   3 3707.08 306.681   1
   4   6   4 651.919 147.276   1
   4   6   5 6918.59 453.509   1
   4   6   6 2627.21 283.991   1
   4   6   6 2872.64 299.317  13
   4   6   7 31177.9 1115.52   1
  -4  -6  -7 30001.3 1056.98   9
   4   6   7 31660.8 1127.66  13
   4   6   8 71272.0 1969.69  13
   4   6   8 69590.3 1840.05  10
   4   6   8 70698.8 1974.33   1
   4   6   9 12938.2 660.979  10
   4   6   9 17933.6 820.579  13
   4   6  10 14038.9 750.093  13
   4   6  10 13001.8 667.357  10
   4   6  11 37.4949 91.2229  10
   4   6  11 194.913 144.624  13
   4   6  12 19969.9 864.303  10
   4   6  12 21190.0 947.388  13
   4   6  13 97.7583 145.416  13
   4   6  13 92.5328 112.764  10
   4   6  14 34979.4 1168.41  10
   4   6  14 36757.8 1235.26  13
   4   6  15 9.48357 78.7371  10
   4   6  15 76.6476 103.235  13
   4   6  16 15527.9 609.565  10
   4   6  16 16611.1 639.403  13
   4   6  17 297.797 74.0718  10
   4   6  17 314.529 85.9398  13
  -4  -7  12 4732.31 279.763  12
   4   7 -11 227.171 82.5044   5
  -4  -7  11 164.958 83.1633  12
   4   7 -10 25597.5 874.420   5
  -4  -7  10 26820.9 914.410  12
  -4  -7   9 7233.78 448.156  12
  -4  -7   8 32778.1 1072.11   9
  -4  -7   8 30673.6 1073.71  12
  -4  -7   7-66.8328 106.714   9
  -4  -7   7 353.033 134.278  12
  -4  -7   6 35282.5 1160.89   9
  -4  -7   6 36280.3 1168.34  12
  -4  -7   5 160.497 89.5939   9
   4   7  -5 6.99198 115.888   1
   4   7  -5-160.625 158.875  13
  -4  -7   5 64.1278 86.4924  12
   4   7  -4 31984.0 1188.31   1
  -4  -7   4 31190.4 1050.35   9
   4   7  -4 30869.8 1164.17  13
  -4  -7   3 2207.49 250.240   9
   4   7  -3 1682.48 241.519   1
   4   7  -3 1754.15 262.015  13
   4   7  -2 31862.9 1140.32   1
  -4  -7   2 29917.2 1011.55   9
   4   7  -2 32501.0 1165.96  13
   4   7  -1 17379.2 772.007   1
   4   7  -1 16158.0 763.905  13
  -4  -7   1 17035.6 693.224   9
   4   7   0 41508.4 1310.36   1
   4   7   0 40908.0 1324.89  13
   4   7   1 31861.3 1094.71   1
   4   7   1 30007.2 1085.87  13
   4   7   2 36325.6 1189.16   1
   4   7   2 35276.1 1194.52  13
   4   7   3 23180.5 895.320   1
   4   7   3 21211.4 876.927  13
   4   7   4 18485.8 816.252  13
   4   7   4 20126.1 832.255   1
   4   7   5 39128.4 1310.56  13
   4   7   5 42307.4 1336.70   1
   4   7   6 4048.76 367.053   1
   4   7   6 3898.19 371.470  13
   4   7   7 63426.2 1855.01   1
   4   7   7 65180.6 1853.31  13
   4   7   8 3360.77 325.088  10
   4   7   8 3367.63 359.179   1
   4   7   8 3626.12 368.389  13
   4   7   9 46796.2 1504.43  13
   4   7   9 42974.9 1372.68  10
   4   7   9 43938.0 1501.39   1
   4   7  10 324.333 130.283  10
   4   7  10 240.152 192.242  13
   4   7  11 38856.5 1346.83  13
   4   7  11 34965.1 1223.26  10
   4   7  12 187.687 128.748  10
   4   7  12-83.0892 135.268  13
   4   7  13 29918.8 1077.20  10
   4   7  13 32358.1 1164.28  13
   4   7  14 1.65235 90.2831  10
   4   7  14-117.031 122.395  13
   4   7  15 8283.99 450.424  10
   4   7  15 7300.50 438.897  13
   4   7  16 62.5166 80.7765  10
   4   7  16 241.838 104.214  13
   4   8 -10 14323.4 533.729   5
  -4  -8  10 13133.1 528.139  12
   4   8  -9 14914.0 606.251   5
  -4  -8   9 12852.8 566.888  12
   4   8  -8 1913.67 232.834   5
  -4  -8   8 1789.32 210.743  12
  -4  -8   7 4038.36 316.440   9
   4   8  -7 4678.87 374.489   5
  -4  -8   7 3821.48 314.933  12
  -4  -8   6 2926.46 281.507   9
  -4  -8   5 1.56675 94.7403   9
  -4  -8   4 500.093 126.059   9
   4   8  -4 423.369 172.336  13
  -4  -8   3 7704.54 449.882   9
   4   8  -3 7061.23 526.316  13
   4   8  -2 979.407 180.180   5
   4   8  -2 832.693 205.679   1
   4   8  -2 882.191 198.618  13
   4   8  -1 72149.1 2041.12   1
   4   8  -1 70623.8 1898.89   5
   4   8  -1 74157.2 2056.00  13
   4   8   0 4650.27 410.104   1
   4   8   0 4877.34 374.590   5
   4   8   0 4708.94 419.364  13
   4   8   1 510.584 164.323   1
   4   8   1 265.297 128.295   5
   4   8   1 455.757 172.005  13
   4   8   2 28971.9 986.554   5
   4   8   2 30372.4 1119.62   1
   4   8   2 29910.5 1119.35  13
   4   8   3 1601.99 245.714   1
   4   8   3 1856.94 278.254  13
   4   8   3 2278.16 250.635   5
   4   8   4 24266.0 996.835  13
   4   8   4 23613.7 978.692   1
   4   8   5 9511.69 594.933  13
   4   8   5 10627.0 625.888   1
   4   8   6 22421.8 965.858   1
   4   8   6 21795.5 942.599  13
   4   8   7 275.002 146.323   1
   4   8   7 120.167 125.053  13
   4   8   8 600.436 142.565  10
   4   8   8 494.545 175.778  13
   4   8   9 243.438 130.192  10
   4   8   9 157.636 134.934  13
   4   8  10 18391.7 831.012  10
   4   8  10 20656.4 919.587  13
   4   8  11 1006.24 209.068  10
   4   8  11 850.444 213.648  13
   4   8  12 32029.8 1135.04  10
   4   8  12 34548.3 1216.67  13
   4   8  13 2487.78 285.375  13
   4   8  13 2603.23 283.479  10
   4   8  14 1703.76 216.919  10
   4   8  14 1352.19 205.343  13
   4   8  15 45.0075 75.2750  10
   4   8  15-16.8660 78.0367  13
   4   8  16 2473.07 208.000  13
   4   8  16 2586.06 207.480  10
   4   9  -9 2518.22 200.465   5
   4   9  -8 2808.03 242.346   5
   4   9  -7 4703.90 343.938   5
   4   9  -6 2090.50 249.159   5
   4   9  -5 13052.3 648.966   5
   4   9  -4 4649.98 387.884   5
   4   9  -3 986.382 197.539   5
   4   9  -3 754.595 208.875  13
   4   9  -2 31782.6 1118.30   5
   4   9  -2 32255.0 1231.82  13
   4   9  -1 3431.03 329.857   5
   4   9  -1 3130.36 366.530  13
   4   9   0 24102.6 930.699   5
   4   9   0 24843.1 1047.70  13
   4   9   1 14963.9 695.750   5
   4   9   1 15281.9 796.840  13
   4   9   2 42601.7 1307.16   5
   4   9   2 43184.9 1464.49   1
   4   9   2 42061.7 1444.06  13
   4   9   3 6259.53 425.108   5
   4   9   3 5781.92 478.318   1
   4   9   3 6060.18 489.637  13
   4   9   4 167095. 3653.96   5
   4   9   4 165863. 3880.08  13
   4   9   4 169321. 3918.47   1
   4   9   5 10665.8 652.610  13
   4   9   6 53511.8 1690.26  13
   4   9   7 13671.6 754.372  13
   4   9   8 57.8485 113.791  10
   4   9   8 298.140 163.896  13
   4   9   9 14709.6 725.425  10
   4   9   9 16067.7 800.370  13
   4   9  10 2549.57 298.090  10
   4   9  10 2799.22 327.199  13
   4   9  11 3645.56 344.722  10
   4   9  11 4502.67 396.718  13
   4   9  12 1711.06 242.320  13
   4   9  12 1707.68 231.222  10
   4   9  13 21340.4 819.526  10
   4   9  13 22709.6 857.363  13
   4   9  14 540.753 119.093  10
   4   9  14 660.733 135.192  13
   4   9  15 9180.89 421.473  10
   4   9  15 9339.12 425.769  13
   4  10  -8 3248.60 217.721   5
   4  10  -7 14132.4 550.505   5
   4  10  -6-64.5079 80.5779   5
   4  10  -5 47599.0 1361.13   5
   4  10  -4-2.75576 89.7825   5
   4  10  -3 43244.1 1329.52   5
   4  10  -3 41877.1 1418.93  13
   4  10  -2 864.382 171.165   5
   4  10  -2 957.628 221.211  13
   4  10  -1 470.031 144.195  13
   4  10  -1 257.767 128.087   5
   4  10   0-117.642 129.435   5
   4  10   0-129.530 137.416  13
   4  10   1 1478.75 253.495  13
   4  10   1 2386.35 275.325   5
   4  10   2 1563.12 289.846  13
   4  10   2 1356.82 212.482   5
   4  10   3 17081.0 752.940   5
   4  10   3 17693.9 862.601  13
   4  10   4 15394.2 794.014  13
   4  10   4 14561.9 672.981   5
   4  10   5-79.3124 92.6400   5
   4  10   5 115.530 132.266  13
   4  10   6 12092.5 694.136  13
   4  10   7 3852.10 396.401  13
   4  10   8 282.496 172.589  13
   4  10   9 7658.18 529.465  13
   4  10   9 7111.62 472.260  10
   4  10  10 3744.25 341.665  10
   4  10  10 3778.16 353.168  13
   4  10  11 2186.05 250.193  10
   4  10  11 2556.56 290.760  13
   4  10  12 21296.3 816.617  13
   4  10  12 20855.3 791.796  10
   4  10  13-40.1596 90.8575  10
   4  10  13 63.8017 88.4437  13
   4  10  14 15670.9 582.305  10
   4  10  14 17068.2 600.731  13
   4  11  -6 1247.49 144.216   5
   4  11  -5 14563.1 568.247   5
   4  11  -4 1422.66 182.265   5
   4  11  -3 6037.27 390.489   5
   4  11  -2 3969.81 322.982   5
   4  11  -1 968.072 177.494   5
   4  11  -1 877.464 200.615  13
   4  11   0-6.10496 93.9782   5
   4  11   0 124.660 130.499  13
   4  11   1 635.182 158.209   5
   4  11   1 779.835 189.746  13
   4  11   2 353.231 132.464   5
   4  11   2 511.145 160.865  13
   4  11   3 10223.1 549.886   5
   4  11   3 10393.2 626.728  13
   4  11   4 25333.4 926.570   5
   4  11   4 27092.1 1069.56  13
   4  11   5 2689.74 270.947   5
   4  11   5 2754.48 327.012  13
   4  11   6 40714.4 1368.27  13
   4  11   7 2702.90 317.109  13
   4  11   8 963.384 189.360  13
   4  11   9 1121.60 198.811  13
   4  11  10 604.039 141.834  13
   4  11  11 403.151 110.087  10
   4  11  11 208.237 104.385  13
   4  11  12 92.8928 88.2476  10
   4  11  12 713.244 152.908  13
   4  11  13 2882.56 213.301  13
   4  12  -4 861.914 120.504   5
   4  12  -3 20116.0 672.472   5
   4  12  -2-23.3611 70.7637   5
   4  12  -1 10692.3 500.110   5
   4  12   0 485.204 123.077   5
   4  12   0 808.217 157.427  13
   4  12   1 17174.0 684.922   5
   4  12   1 17072.2 740.438  13
   4  12   2 701.617 145.784   5
   4  12   2 494.499 148.974  13
   4  12   3 8518.55 463.366   5
   4  12   3 8973.96 523.822  13
   4  12   4 1008.79 166.904   5
   4  12   4 1324.09 216.668  13
   4  12   5 22048.6 785.448   5
   4  12   5 22453.2 879.313  13
   4  12   6 4658.21 317.146   5
   4  12   6 5132.19 381.605  13
   4  12   7 22439.2 848.334  13
   4  12   8-82.8221 83.8606  13
   4  12   9 7059.35 405.420  13
   4  12  10 1275.76 163.751  13
   4  12  11 2428.70 201.631  13
   4  13  -1 68.3390 59.8190   5
   4  13   0 10066.9 418.529   5
   4  13   1 313.313 89.6607   5
   4  13   2 5603.81 318.120   5
   4  13   3 1102.01 155.039  13
   4  13   3 1330.77 157.450   5
   4  13   4 11169.8 467.521   5
   4  13   4 12433.5 523.328  13
   4  13   5 1375.17 152.648   5
   4  13   5 1524.27 177.352  13
   4  13   6 3574.86 262.328  13
   4  13   7 4499.63 281.405  13
   4  13   8-35.6602 64.0037  13
  -5   9   6 2144.88 176.542   6
  -5   9   5 17465.7 571.314   6
  -5   9   5 18525.2 648.242   4
  -5   9   4 92.5653 71.6435   4
  -5   9   3 6288.50 353.509   4
  -5   9   2 68.7713 67.9619   4
  -5   9   1 13069.1 521.182   4
  -5   9   0 38.8046 64.0210   4
  -5   9  -1 16434.7 560.689   4
  -5   9  -2 127.845 60.6477   4
  -5   8  10 3604.74 248.139   6
  -5   8   9 16859.8 622.009   6
  -5   8   8 2254.90 216.129   6
  -5   8   7 6641.21 386.873   6
  -5   8   6 325.702 90.8654   6
  -5   8   6 375.298 130.176   4
  -5   8   5 5249.69 346.031   6
  -5   8   5 5088.34 366.970   4
  -5   8   4 1164.19 167.521   6
  -5   8   4 1004.52 170.677   4
  -5   8   3 401.332 101.419   6
  -5   8   3 416.143 127.117   4
  -5   8   2 30.0705 67.9585   6
  -5   8   2 92.5142 84.2464   4
  -5   8   1 3564.04 260.789   6
  -5   8   1 4052.66 325.620   4
  -5   8   0 516.657 125.946   4
  -5   8  -1 3355.95 281.882   4
  -5   8  -2 393.131 102.374   4
  -5   8  -3 3147.33 249.912   4
  -5   8  -4 248.167 79.6846   4
  -5   8  -5 4522.19 255.353   4
  -5   7  12 11097.8 454.063   6
  -5   7  11 199.287 84.6227   6
  -5   7  11 42.7362 58.8370   8
  -5   7  10 10293.9 500.268   6
  -5   7  10 8816.20 413.083   8
  -5   7   9 1528.62 200.866   6
  -5   7   9 1381.21 165.880   8
  -5   7   8 16649.5 709.894   6
  -5   7   8 15803.0 631.328   8
  -5   7   7 5135.75 383.912   6
  -5   7   7 5143.91 342.601   8
  -5   7   7 5276.90 397.297   4
  -5   7   6 5949.45 412.289   6
  -5   7   6 5988.07 380.820   8
  -5   7   6 6339.07 450.835   4
  -5   7   5 14612.1 676.174   6
  -5   7   5 13713.7 615.213   8
  -5   7   5 14915.3 706.899   4
  -5   7   4 6260.23 428.262   6
  -5   7   4 6923.97 413.497   8
  -5   7   4 6322.52 452.258   4
  -5   7   3 70941.7 1877.84   6
  -5   7   3 71318.7 1806.73   8
  -5   7   3 72835.1 1952.63   4
  -5   7   2 4869.18 365.040   6
  -5   7   2 4081.22 316.190   8
  -5   7   2 4414.02 371.135   4
  -5   7   1 19877.3 785.038   6
  -5   7   1 20083.2 754.480   8
  -5   7   1 20827.1 856.219   4
  -5   7   0 101.083 91.3735   6
  -5   7   0-86.0897 102.370   4
  -5   7  -1 24198.9 844.960   6
  -5   7  -1 26271.3 960.586   4
  -5   7  -2 35.0095 81.1835   4
  -5   7  -3 29850.1 1009.54   4
  -5   7  -4 355.065 112.644   4
  -5   7  -5 21702.9 768.970   4
  -5   7  -6 6340.89 352.454   4
  -5   7  -7 14312.2 512.679   4
  -5   6  13 7183.19 354.528   6
  -5   6  13 7265.30 333.050   8
  -5   6  12 20228.5 720.231   6
  -5   6  12 19573.9 673.783   8
  -5   6  11 3238.25 287.277   6
  -5   6  11 3103.21 256.300   8
  -5   6  10 15948.3 700.744   6
  -5   6  10 15426.1 649.865   8
  -5   6   9 452.564 139.334   6
  -5   6   9 441.050 121.180   8
  -5   6   8 11277.6 609.498   6
  -5   6   8 10452.6 554.413   8
  -5   6   7 923.389 168.120   6
  -5   6   7 824.626 165.165   8
  -5   6   7 835.133 175.743   4
  -5   6   6 3106.33 320.874   6
  -5   6   6 3051.30 320.739   4
  -5   6   6 2390.38 270.147   8
  -5   6   5 56.3903 93.0725   6
  -5   6   5 31.4482 84.9610   8
  -5   6   5-103.100 110.240   4
  -5   6   4 15404.2 727.685   6
  -5   6   4 14477.1 690.484   8
  -5   6   4 15606.1 755.419   4
  -5   6   3 122.951 89.6045   6
  -5   6   3 86.8985 86.4640   8
  -5   6   3 149.457 107.679   4
  -5   6   2 7835.60 500.859   6
  -5   6   2 7582.81 481.281   8
  -5   6   2 8652.00 543.363   4
  -5   6   1 4353.88 368.901   6
  -5   6   1 4509.46 361.237   8
  -5   6   1 4376.85 386.649   4
  -5   6   0 11031.9 587.846   6
  -5   6   0 10757.2 608.052   4
  -5   6  -1 1387.44 224.577   4
  -5   6  -1 1405.57 211.835   6
  -5   6  -2 67283.4 1780.74   6
  -5   6  -2 67096.9 1866.66   4
  -5   6  -3 1266.89 219.551   4
  -5   6  -3 1195.25 187.687   6
  -5   6  -4 40532.1 1293.29   4
  -5   6  -5 3587.49 316.913   4
  -5   6  -6 2041.70 242.839   4
  -5   6  -7 9832.09 490.031   4
  -5   6  -8 1379.59 170.539   4
  -5   6  -9 12426.9 460.946   4
  -5   5  14 0.87359 51.3560   8
  -5   5  13 4514.41 299.135   6
  -5   5  13 4644.17 299.247   8
  -5   5  12 10280.6 522.969   6
  -5   5  12 10734.4 516.382   8
  -5   5  11 962.154 188.249   6
  -5   5  11 956.924 177.600   8
  -5   5  10 424.683 139.752   6
  -5   5  10 365.046 133.874   8
  -5   5   9 1551.41 243.454   6
  -5   5   9 1781.99 234.314   8
  -5   5   8 3136.59 330.382   6
  -5   5   8 3185.60 320.228   8
  -5   5   7 19878.2 869.335   6
  -5   5   7 20680.8 865.671   8
  -5   5   7 20226.5 889.215   4
  -5   5   6 3167.82 328.207   6
  -5   5   6 3071.89 317.622   8
  -5   5   6 2712.76 314.436   4
  -5   5   5 36292.4 1248.95   6
  -5   5   5 37030.1 1231.35   8
  -5   5   5 36840.2 1268.75   4
  -5   5   4 4988.57 412.421   6
  -5   5   4 5968.74 435.048   8
  -5   5   4 5877.99 449.101   4
  -5   5   3 67.2863 108.920   6
  -5   5   3 55.2325 81.3836   8
  -5   5   3-95.6813 107.462   4
  -5   5   2 2202.52 266.599   6
  -5   5   2 2202.27 263.841   8
  -5   5   2 2669.23 305.998   4
  -5   5   1 1351.16 216.157   6
  -5   5   1 1530.67 240.079   4
  -5   5   0 6782.18 469.864   6
  -5   5   0 7084.00 492.623   4
  -5   5  -1 2398.01 286.326   4
  -5   5  -1 2271.12 265.462   6
  -5   5  -2 12187.5 635.044   6
  -5   5  -2 13494.4 691.353   4
  -5   5  -3 10103.3 569.864   6
  -5   5  -3 11019.3 615.068   4
  -5   5  -4 8743.77 511.722   6
  -5   5  -4 9085.59 553.519   4
  -5   5  -5 13713.6 640.440   6
  -5   5  -5 14766.5 711.031   4
  -5   5  -6 605.237 164.492   4
  -5   5  -7 10279.9 548.318   4
  -5   5  -8-29.9390 87.8186   4
  -5   5  -8 14.0667 69.4037  11
  -5   5  -9 987.829 157.673   4
  -5   5 -10 6051.10 325.911   4
  -5   4  14 4448.04 291.941   8
  -5   4  13 33398.8 1034.59   8
  -5   4  13 32440.7 989.859   6
  -5   4  12 3096.05 286.384   6
  -5   4  12 2762.85 275.350   8
  -5   4  11 15337.7 712.240   6
  -5   4  11 15748.3 716.820   8
  -5   4  10 10116.1 579.192   8
  -5   4  10 9378.92 560.677   6
  -5   4   9 1357.13 223.857   8
  -5   4   9 1038.52 203.908   6
  -5   4   8 166.154 134.085   6
  -5   4   8 342.689 138.599   8
  -5   4   7 4163.01 376.318   6
  -5   4   7 4641.44 396.170   8
  -5   4   7 4596.76 400.308   4
  -5   4   6 242.979 129.775   6
  -5   4   6 240.859 148.332   8
  -5   4   6 225.097 140.290   4
  -5   4   5 7870.23 512.050   6
  -5   4   5 6790.00 488.385   2
  -5   4   5 8591.86 527.265   8
  -5   4   5 8116.89 517.373   4
  -5   4   4 3062.06 320.755   2
  -5   4   4 2606.81 293.617   6
  -5   4   4 2682.83 294.393   8
  -5   4   4 2738.88 301.261   4
  -5   4   3 1553.34 230.557   6
  -5   4   3 1397.66 226.206   2
  -5   4   3 1184.09 202.540   8
  -5   4   3 1661.30 246.658   4
  -5   4   2 18685.1 814.594   6
  -5   4   2 18714.8 828.525   2
  -5   4   2 20048.2 833.732   4
  -5   4   1 781.257 156.335   4
  -5   4   1 590.756 154.603   6
  -5   4   0 2016.33 261.946   4
  -5   4   0 1502.29 220.462   6
  -5   4   0 1419.87 232.111   2
  -5   4  -1 1234.93 215.990   4
  -5   4  -1 820.619 188.832   2
  -5   4  -2 54246.2 1598.97   2
  -5   4  -2 57291.3 1648.06   4
  -5   4  -3 1806.24 245.104   4
  -5   4  -4 89522.2 2186.00  11
  -5   4  -4 86166.0 2275.13   4
  -5   4  -5 7595.02 507.603   4
  -5   4  -5 6813.85 449.466  11
  -5   4  -6 3501.62 313.117  11
  -5   4  -6 3352.95 331.322   4
  -5   4  -7 9513.39 520.122  11
  -5   4  -7 9885.06 571.763   4
  -5   4  -8 4593.13 341.701  11
  -5   4  -8 4841.31 380.346   4
  -5   4  -9 1296.93 179.849  11
  -5   4  -9 1908.41 230.930   4
  -5   4 -10 9032.44 434.190  11
  -5   4 -10 9079.03 469.015   4
  -5   4 -11 1679.40 176.762   4
  -5   4 -11 1230.44 146.518  11
  -5   3  15 4082.01 259.874   8
  -5   3  14 19760.0 720.634   8
  -5   3  13 14020.3 630.719   8
  -5   3  12 2697.25 288.189   8
  -5   3  12 3106.66 287.460   6
  -5   3  11 7267.32 469.223   6
  -5   3  11 7963.40 510.289   8
  -5   3  10 61.3275 108.266   6
  -5   3  10 106.508 133.356   8
  -5   3   9 6915.41 474.718   6
  -5   3   9 6677.39 487.460   8
  -5   3   8 3853.12 351.701   8
  -5   3   8 3671.22 349.223   6
  -5   3   7 2954.13 300.835   6
  -5   3   7 2590.48 291.077   2
  -5   3   7 3287.50 332.988   8
  -5   3   7 2893.39 312.100   4
  -5   3   6 4964.33 401.474   2
  -5   3   6 4752.81 387.296   6
  -5   3   6 5646.09 426.442   8
  -5   3   6 4586.16 383.816   4
  -5   3   5 80136.2 2080.52   2
  -5   3   5 78270.0 2058.82   6
  -5   3   5 79816.2 2079.30   8
  -5   3   5 76633.1 2035.78   4
  -5   3   4 215.405 108.281   6
  -5   3   4 323.864 132.004   2
  -5   3   4 398.466 142.163   8
  -5   3   4 151.938 102.947   4
  -5   3   3 87966.7 2258.17   2
  -5   3   3 89101.3 2245.18   6
  -5   3   3 90196.7 2223.09   4
  -5   3   2 28705.8 1012.01   2
  -5   3   2 26303.2 981.380   6
  -5   3   2 27988.9 979.637   4
  -5   3   1 46823.1 1382.85   2
  -5   3   1 44966.8 1379.07   6
  -5   3   1 45028.2 1350.90   4
  -5   3   0 21448.5 837.245   2
  -5   3   0 20576.4 823.346   4
  -5   3  -1 35699.0 1097.31  11
  -5   3  -1 35375.0 1142.05   2
  -5   3  -1 33490.1 1132.34   4
  -5   3  -2 1.73139 98.4762   4
  -5   3  -2 14.2414 105.099  11
  -5   3  -2-36.4267 89.0874   2
  -5   3  -3 53760.1 1502.20  11
  -5   3  -3 52915.5 1560.63   4
  -5   3  -4 25107.0 959.025   4
  -5   3  -4 23784.0 906.009  11
  -5   3  -5 20468.0 831.439  11
  -5   3  -5 19907.9 852.792   4
  -5   3  -6 8518.52 525.892  11
  -5   3  -6 9378.16 564.105   4
  -5   3  -7-5.26568 121.096   4
  -5   3  -7-108.586 119.680  11
  -5   3  -8 799.037 181.679   4
  -5   3  -8 604.744 163.528  11
  -5   3  -9 752.178 167.723   4
  -5   3  -9 535.574 149.327  11
  -5   3 -10 258.739 109.155   4
  -5   3 -10 112.613 101.880  11
  -5   3 -11 322.133 103.713   4
  -5   3 -11 174.407 103.346  11
  -5   3 -12 8166.50 390.911  11
  -5   3 -12 8732.35 414.212   4
  -5   2  15 267.863 92.7180   8
  -5   2  14 13041.4 576.068   8
  -5   2  13 59.2579 101.060   8
  -5   2  12 30776.0 1090.24   8
  -5   2  11 14461.0 671.868   6
  -5   2  11 14214.7 710.452   8
  -5   2  10 6623.93 453.950   6
  -5   2  10 6655.92 482.712   8
  -5   2   9-33.3557 103.830   6
  -5   2   9 71.8446 102.949   8
  -5   2   8 5433.45 413.711   2
  -5   2   8 6127.20 424.925   6
  -5   2   8 6182.15 452.801   8
  -5   2   7 3130.01 321.207   2
  -5   2   7 3314.30 313.861   6
  -5   2   7 3647.78 337.637   8
  -5   2   7 3242.92 295.719  12
  -5   2   6 43503.7 1366.24   2
  -5   2   6 44417.3 1349.84   6
  -5   2   6 44990.1 1380.94   8
  -5   2   6 43385.1 1334.58   4
  -5   2   6 44414.1 1298.97  12
  -5   2   5 2384.69 256.424  12
  -5   2   5 2523.17 278.951   2
  -5   2   5 2249.19 247.720   6
  -5   2   5 2304.23 262.538   8
  -5   2   5 2125.38 242.533   4
  -5   2   4 94468.6 2325.11   2
  -5   2   4 91616.2 2281.07   6
  -5   2   4 94940.7 2314.21   8
  -5   2   4 95379.9 2272.18   4
  -5   2   3 615.810 139.092   6
  -5   2   3 650.374 148.455   2
  -5   2   2 29059.6 998.040   2
  -5   2   2 28770.9 996.140   6
  -5   2   1 11914.9 582.124   2
  -5   2   0 997.684 161.705   2
  -5   2  -1 16504.4 678.911   2
  -5   2  -2 215.759 95.6113   4
  -5   2  -2 136.482 98.7214  11
  -5   2  -2 79.8789 75.0125   2
  -5   2  -3 193.362 131.994  11
  -5   2  -3 410.083 108.365   2
  -5   2  -4 2681.42 287.405   4
  -5   2  -4 2514.30 277.928  11
  -5   2  -5 23308.6 893.845  11
  -5   2  -5 21413.7 905.145   3
  -5   2  -5 22835.5 899.019   4
  -5   2  -6 2492.39 289.021   4
  -5   2  -6 2486.70 280.218  11
  -5   2  -6 2337.07 290.104   3
  -5   2  -7 34385.3 1170.64  11
  -5   2  -7 32560.5 1160.75   4
  -5   2  -8 76.8386 101.626  11
  -5   2  -9 9669.22 564.308  11
  -5   2 -10 2001.11 244.096   4
  -5   2 -10 2335.09 275.032  11
  -5   2 -11 12206.9 597.249  11
  -5   2 -11 12397.5 602.854   4
  -5   2 -12 2954.89 262.359  11
  -5   2 -12 3436.67 276.695   4
  -5   2 -13 12867.6 512.140  11
  -5   2 -13 12544.0 505.200   4
  -5   1  15 3652.57 253.831   8
  -5   1  14 21699.2 782.579   8
  -5   1  13 200.500 102.106   8
  -5   1  12 14638.8 703.818   8
  -5   1  11-83.1546 107.876   8
  -5   1  11-16.3459 94.8380  12
  -5   1  10 20687.3 892.041   8
  -5   1  10 22543.9 839.435  12
  -5   1   9 4747.76 396.754   8
  -5   1   9 4270.07 342.480  12
  -5   1   8 22133.9 894.100   2
  -5   1   8 22225.7 857.532   6
  -5   1   8 22966.7 917.998   8
  -5   1   8 21963.4 843.768  12
  -5   1   7 9204.17 540.360   2
  -5   1   7 8736.93 499.708   6
  -5   1   7 8948.20 535.137   8
  -5   1   7 9002.26 502.388  12
  -5   1   6 74645.6 1967.74   2
  -5   1   6 72443.0 1894.17   6
  -5   1   6 76580.9 1974.10   8
  -5   1   6 76544.5 1913.35  12
  -5   1   5 4606.73 344.037   6
  -5   1   5 4735.64 357.747   8
  -5   1   5 5465.36 370.357  12
  -5   1   5 4910.81 378.390   2
  -5   1   4 23361.3 854.333   8
  -5   1   4 23065.9 871.190   2
  -5   1   3 1073.33 179.479   2
  -5   1   2 92.6598 69.9580   2
  -5   1   1 33720.3 1062.93   2
  -5   1   0 9641.00 491.087   2
  -5   1  -1 413.557 104.487   2
  -5   1  -2 12145.0 536.831   2
  -5   1  -3 16809.5 639.535   2
  -5   1  -4 2045.74 238.333  11
  -5   1  -4 2291.71 258.097   3
  -5   1  -5 107374. 2574.36  11
  -5   1  -5 108443. 2629.34   3
  -5   1  -6 2460.73 283.509  11
  -5   1  -6 1898.08 251.269   3
  -5   1  -7 11958.0 630.788  11
  -5   1  -7 12398.7 674.924   3
  -5   1  -8 687.648 172.713  11
  -5   1  -9 88.2853 101.855  11
  -5   1 -10 42.8862 122.707  11
  -5   1 -11 2808.69 297.699  11
  -5   1 -12 2429.97 262.007  11
  -5   1 -13 7705.02 420.017  11
  -5   1 -13 7612.82 410.810   4
  -5   1 -14 21202.1 673.013  11
   5  -1  14 18977.7 659.908  10
  -5   1 -14 20410.9 648.305   4
  -5   0  15 18728.1 618.122   8
  -5   0  14 418.525 120.114   8
  -5   0  13 26330.5 940.239   8
  -5   0  13 26196.7 858.008  12
  -5   0  12 3065.98 311.291   8
  -5   0  12 2637.48 257.161  12
  -5   0  11 14610.4 707.363   8
  -5   0  11 13534.4 638.440  12
  -5   0  10 11807.2 639.587   8
  -5   0  10 11851.6 600.922  12
  -5   0   9 4880.23 398.242   8
  -5   0   9 5028.24 378.298  12
  -5   0   8 3310.21 320.089   8
  -5   0   8 3732.14 320.460  12
  -5   0   8 3153.41 324.121   2
  -5   0   7 15972.2 729.564   8
  -5   0   7 17050.3 722.861  12
  -5   0   7 17644.0 768.082   2
  -5   0   6 54208.9 1502.63  12
  -5   0   6 52910.1 1516.15   8
  -5   0   6 54712.3 1559.83   2
  -5   0   5 46590.2 1397.78   2
  -5   0   5 49045.1 1373.57  12
  -5   0   4 201251. 4278.33   2
  -5   0   3 51995.0 1451.32   2
  -5   0   2 111611. 2570.60   2
  -5   0   1 3518.32 289.914   2
  -5   0   0 6524.87 383.892   2
  -5   0  -1 1806.10 198.118   2
  -5   0  -2 20096.1 710.087   2
  -5   0  -3 236.583 82.7897   2
  -5   0  -4 168702. 3695.70   3
  -5   0  -5 23913.5 880.433  11
  -5   0  -5 24398.2 923.127   3
  -5   0  -6 78189.0 2040.43  11
  -5   0  -6 81924.1 2124.66   3
  -5   0  -7 19377.3 816.372  11
  -5   0  -7 18680.2 845.990   3
  -5   0  -8 270.446 130.550  11
  -5   0  -8 180.163 106.921   3
  -5   0  -9 3007.20 324.725  11
  -5   0 -10 228.650 139.624  11
  -5   0 -11 9138.46 547.205  11
  -5   0 -12 2312.44 273.763  11
  -5   0 -13 34093.7 1074.29  11
  -5   0 -14-7.67195 72.9653  11
   5   0  14 75.2738 65.5311  10
  -5   0 -15 26315.8 749.479  11
   5   0  15 27753.2 781.524  10
  -5  -1  14 732.901 131.497   8
  -5  -1  14 765.722 125.603  12
  -5  -1  13 2303.45 245.696   8
  -5  -1  13 2188.16 224.837  12
  -5  -1  12 9879.20 543.933   8
  -5  -1  12 9884.53 525.359  12
  -5  -1  11 13368.8 670.342   8
  -5  -1  11 14974.3 683.653  12
  -5  -1  10 12596.0 600.030   9
  -5  -1  10 13063.9 661.444   8
  -5  -1  10 13525.2 658.204  12
  -5  -1   9 16745.2 710.763   9
  -5  -1   9 16125.5 749.826   8
  -5  -1   9 17954.1 767.283  12
  -5  -1   8 10700.1 539.998   9
  -5  -1   8 9664.95 547.819   8
  -5  -1   8 11463.5 593.621  12
  -5  -1   8 10450.7 590.577   2
  -5  -1   7 22088.6 815.701   9
  -5  -1   7 22439.9 864.698   8
  -5  -1   7 20853.8 866.607   2
  -5  -1   7 23266.1 871.020  12
  -5  -1   6 505.800 131.219  12
  -5  -1   6 1002.21 159.343   9
  -5  -1   6 850.027 165.542   2
  -5  -1   6 784.780 153.024   8
  -5  -1   5 56619.5 1586.26   2
  -5  -1   4-39.6915 85.9871   2
  -5  -1   3 20265.1 779.497   2
  -5  -1   2 3555.36 290.677   2
  -5  -1   1 8284.99 445.938   2
  -5  -1   0 388.324 104.682   2
  -5  -1  -1 990.986 149.540   2
  -5  -1  -2 1580.27 174.144   2
  -5  -1  -3 158437. 3532.60   3
  -5  -1  -3 168540. 3410.07   2
  -5  -1  -4 39472.1 1206.44   3
  -5  -1  -5 14736.2 676.897   3
  -5  -1  -6 75486.6 1914.55  11
  -5  -1  -6 72149.8 1962.23   3
  -5  -1  -7 3548.41 333.446  11
  -5  -1  -7 3330.45 335.083   3
  -5  -1  -8 30125.3 1067.17  11
  -5  -1  -8 28357.0 1111.34   3
  -5  -1  -9-91.8854 146.873  11
  -5  -1 -10 33617.4 1144.89  11
   5   1  10 28337.1 1073.36  13
  -5  -1 -11 743.714 184.683  11
   5   1  11 407.181 163.824  13
  -5  -1 -12 57676.6 1621.69  11
   5   1  12 55762.6 1619.65  13
  -5  -1 -13 1838.04 229.586  11
   5   1  13 1591.73 218.843  13
  -5  -1 -14 16071.0 634.501  11
   5   1  14 15680.9 649.864  10
   5   1  14 16545.5 640.120  13
   5   1  15 315.898 90.5849  10
   5   1  15 326.168 89.3619  13
  -5  -2  14-41.5365 63.8331  12
  -5  -2  13 4110.66 309.403  12
  -5  -2  12 3218.14 291.853  12
  -5  -2  11 7184.12 444.867   9
  -5  -2  11 6630.11 438.337   8
  -5  -2  11 7554.08 477.524  12
  -5  -2  10 97.5990 86.2833   9
  -5  -2  10 292.527 127.663   8
  -5  -2  10 106.330 102.978  12
  -5  -2   9 41062.5 1277.15   9
  -5  -2   9 41264.2 1298.82   8
  -5  -2   9 41655.8 1329.81  12
  -5  -2   8 456.719 130.120   9
  -5  -2   8 655.372 175.741   2
  -5  -2   8 479.016 132.149   8
  -5  -2   8 875.814 170.975  12
  -5  -2   7 6993.41 440.172   9
  -5  -2   7 7457.68 491.261   2
  -5  -2   7 7573.22 479.335  12
  -5  -2   6 22865.5 856.362   9
  -5  -2   6 23152.8 913.284   2
  -5  -2   6 25504.1 911.781  12
  -5  -2   5 36592.6 1182.82   2
  -5  -2   5 35374.7 1129.00  12
  -5  -2   4 1877.71 234.061   2
  -5  -2   3 11170.3 558.536   2
  -5  -2   2 5793.00 381.791   2
  -5  -2   1 1102.31 169.574   2
  -5  -2   0 5643.12 353.067   2
  -5  -2  -1 10.5146 64.3570   2
  -5  -2  -2 16649.5 620.925   2
  -5  -2  -3 29676.7 873.793   2
  -5  -2  -4 85688.7 2089.02   3
  -5  -2  -5 14348.5 646.343   3
  -5  -2  -6 201416. 4271.23  11
  -5  -2  -6 203090. 4352.92   3
  -5  -2  -7 2036.53 252.980  11
  -5  -2  -7 2009.32 257.392   3
  -5  -2  -8 17280.0 751.721  11
  -5  -2  -8 16913.6 798.468   3
  -5  -2  -9 8919.36 530.647  11
  -5  -2  -9 8808.08 577.098   3
   5   2   9 7914.09 520.144  13
  -5  -2 -10 1691.30 243.153  11
   5   2  10 1503.42 240.876  13
  -5  -2 -11 794.855 190.637  11
   5   2  11 685.089 168.064  13
  -5  -2 -12 1350.25 213.283  11
   5   2  12 1113.89 208.214  13
  -5  -2 -13 1077.72 185.775  11
   5   2  13 1214.42 196.263  10
   5   2  13 1004.20 197.685  13
  -5  -2 -14 180.495 107.538  11
   5   2  14-0.99787 77.7652  10
   5   2  14 80.5464 88.1834  13
  -5  -2 -15 908.832 131.084  11
   5   2  15 1114.27 154.668  10
   5   2  15 1235.67 164.364  13
   5   2  16 468.201 86.6257  10
  -5  -2 -16 482.860 101.859   9
  -5  -3  14 21330.5 694.226  12
  -5  -3  13 830.279 148.783  12
  -5  -3  12 30453.5 1022.90  12
  -5  -3  11 107.065 93.4633   9
  -5  -3  11 50.8542 87.1353  12
  -5  -3  10 7354.63 470.049   9
  -5  -3  10 7326.16 484.957  12
  -5  -3   9 30065.6 1070.82   9
  -5  -3   9 32760.9 1131.70  12
  -5  -3   8 860.255 166.662   9
  -5  -3   8 653.376 165.802   2
   5   3  -8 621.436 148.314   3
  -5  -3   8 455.445 135.899  12
  -5  -3   7 30183.6 1044.69   9
  -5  -3   7 30008.2 1108.42   2
  -5  -3   7 30057.0 1064.25  12
  -5  -3   6 4966.23 371.113   9
  -5  -3   6 5184.77 410.648   2
  -5  -3   6 4792.86 372.313  12
  -5  -3   5 41271.7 1246.81   9
  -5  -3   5 40468.5 1313.03   2
  -5  -3   5 42064.6 1258.65  12
  -5  -3   4 313.553 132.737   2
  -5  -3   3 95849.3 2348.19   2
  -5  -3   2 193.150 107.213   2
  -5  -3   1 579.501 135.606   2
  -5  -3   0 578.799 135.492   2
   5   3   1 2981.43 220.763   1
  -5  -3  -1 3595.55 282.705   2
   5   3   2 2172.80 198.607   1
  -5  -3  -2 2864.02 240.381   2
   5   3   3 71214.7 1773.77   1
  -5  -3  -3 78466.8 1777.39   2
  -5  -3  -4 4470.29 322.131   3
   5   3   4 4758.56 334.471   1
  -5  -3  -5 149446. 3294.30   3
  -5  -3  -6 3657.07 319.651   3
  -5  -3  -7 101604. 2457.43  11
  -5  -3  -7 105090. 2552.75   3
   5   3   7 107028. 2529.80  13
  -5  -3  -8 241.069 114.471  11
  -5  -3  -8 373.516 133.780   3
   5   3   8 615.156 161.175  13
  -5  -3  -9 26022.1 951.101  11
  -5  -3  -9 26625.3 1047.19   3
   5   3   9 24528.9 992.262  13
  -5  -3 -10 2073.11 248.410  11
   5   3  10 1504.32 244.829  13
  -5  -3 -11 3164.44 311.395  11
   5   3  11 2648.86 322.751  13
  -5  -3 -12 25955.9 950.980  11
   5   3  12 26978.8 1014.03  10
   5   3  12 27277.3 1056.12  13
  -5  -3 -13 81.7716 82.2739  11
   5   3  13 29.5664 97.3254  10
   5   3  13 32.9022 104.807  13
  -5  -3 -14 24709.2 821.493  11
   5   3  14 25428.2 922.314  13
   5   3  14 26077.2 910.102  10
   5   3  15 268.378 96.0704  10
   5   3  15-77.9857 74.7523  13
   5   3  16 43753.6 1098.61  10
  -5  -3 -16 42278.2 1115.45   9
   5   3  16 42389.8 1083.58  13
  -5  -4  14 1692.98 162.076  12
  -5  -4  13 1449.29 174.635  12
  -5  -4  12 1916.75 223.685  12
  -5  -4  11 6482.15 436.745  12
  -5  -4  10 580.667 162.803   9
  -5  -4  10 657.739 154.734  12
  -5  -4   9 192.717 120.262   9
  -5  -4   9 369.422 146.616  12
  -5  -4   8 151.297 98.4909   9
  -5  -4   8 282.946 140.960  12
  -5  -4   7 4912.58 387.475   9
   5   4  -7 4873.67 368.586   3
  -5  -4   7 5665.21 445.206   2
  -5  -4   7 5532.48 410.340  12
  -5  -4   6 25354.5 941.854   9
  -5  -4   6 25618.6 1027.79   2
  -5  -4   6 24863.9 938.533  12
  -5  -4   5 26310.9 960.214   9
  -5  -4   5 28060.3 1071.00   2
  -5  -4   5 27345.4 969.324  12
  -5  -4   4 93183.5 2368.42   2
  -5  -4   4 90365.9 2239.40   9
  -5  -4   4 93181.4 2240.11  12
  -5  -4   3 65202.7 1799.87   2
  -5  -4   2 98505.8 2410.25   2
   5   4  -1 6373.27 353.050   1
  -5  -4   1 6746.85 429.577   2
   5   4   0 106278. 2376.59   1
  -5  -4   0 110023. 2533.77   2
   5   4   1 4226.09 286.976   1
  -5  -4  -1 4611.16 337.285   2
   5   4   2 9087.26 452.653   1
  -5  -4  -2 9057.25 468.408   2
   5   4   3 1074.59 159.836   1
  -5  -4  -3 1105.40 156.836   2
   5   4   4 488.924 123.172   1
  -5  -4  -5 13217.0 591.009   3
   5   4   5 13130.6 622.576   1
  -5  -4  -6 11133.5 558.949   3
  -5  -4  -7 19815.5 769.094  11
  -5  -4  -7 20160.8 816.627   3
   5   4   7 19913.3 830.197  13
  -5  -4  -8 4009.94 328.090  11
  -5  -4  -8 3877.58 353.444   3
   5   4   8 3913.52 377.640  13
  -5  -4  -9 16645.8 798.031   3
   5   4   9 17811.1 763.486  10
  -5  -4  -9 17421.3 731.392  11
   5   4   9 17822.3 826.353  13
   5   4  10 32.7496 117.066  10
   5   4  10 128.336 137.824  13
   5   4  11 6416.89 457.198  10
   5   4  11 6994.18 517.367  13
   5   4  12-26.8447 93.0134  10
   5   4  12 215.418 144.343  13
   5   4  13 7888.14 486.305  10
   5   4  13 6684.07 485.985  13
   5   4  14 102.685 76.5782  10
   5   4  14 86.2369 107.680  13
   5   4  15 16766.1 643.160  10
   5   4  15 15560.7 648.180  13
   5   4  16 2422.53 198.481  10
  -5  -4 -16 1963.39 189.520   9
   5   4  16 2145.07 195.646  13
  -5  -5  13 2990.20 226.832  12
  -5  -5  12 26725.9 883.572  12
  -5  -5  11 6487.60 421.690  12
  -5  -5  10 1447.50 210.040   9
  -5  -5  10 1624.85 224.441  12
  -5  -5   9 4947.00 388.290   9
  -5  -5   9 4801.86 388.367  12
  -5  -5   8 10286.0 578.072   9
  -5  -5   8 10788.9 598.211  12
  -5  -5   7 464.514 141.309   9
  -5  -5   7 481.767 145.523  12
  -5  -5   6 7287.97 539.959   2
  -5  -5   6 8166.35 503.600   9
  -5  -5   6 8273.01 502.253  12
  -5  -5   5 4105.21 349.358   9
  -5  -5   5 4600.18 415.634   2
  -5  -5   5 4343.01 353.992  12
  -5  -5   4 22671.6 867.842   9
  -5  -5   4 22398.7 946.666   2
  -5  -5   4 20822.4 822.023  12
   5   5  -3 6062.57 393.719   1
  -5  -5   3 6621.04 429.523   9
  -5  -5   3 6269.42 461.727   2
  -5  -5   3 6223.75 395.643  12
  -5  -5   2 28545.5 988.258   9
   5   5  -2 28063.7 945.161   1
  -5  -5   2 29124.8 1058.33   2
  -5  -5   1-8.42601 92.6094   2
   5   5  -1-8.63928 75.7747   1
   5   5   0 3259.46 273.926   1
  -5  -5   0 3265.62 297.768   2
   5   5   1 130.369 94.2023   1
  -5  -5  -1 364.688 114.701   2
  -5  -5  -2 56.1933 66.3457   2
   5   5   2 107.405 85.7550   1
  -5  -5  -3 10773.4 524.728   2
   5   5   3 10781.3 540.160   1
   5   5   4 5001.85 369.202   1
   5   5   5 8711.37 512.470   1
  -5  -5  -5 8984.47 534.593   9
  -5  -5  -6 489.711 113.211   3
  -5  -5  -6 459.554 152.409   9
   5   5   6 393.334 127.858  13
  -5  -5  -7 106957. 2534.37   3
   5   5   7 101845. 2617.46  13
   5   5   7 110126. 2682.58   1
  -5  -5  -7 109559. 2676.19   9
  -5  -5  -8 301.939 124.743   3
   5   5   8 184.653 133.367  13
   5   5   9 58164.5 1615.57  10
   5   5   9 56183.4 1709.91  13
   5   5  10 25692.4 971.676  10
   5   5  10 27100.8 1072.61  13
   5   5  11 977.740 196.977  10
   5   5  11 668.139 187.251  13
   5   5  12 18726.2 803.669  10
   5   5  12 19229.0 884.581  13
   5   5  13 1626.12 224.015  10
   5   5  13 1972.49 265.992  13
   5   5  14 6391.44 411.824  10
   5   5  14 6533.37 442.970  13
   5   5  15 3756.00 282.587  10
  -5  -5 -15 4363.79 312.644   9
   5   5  15 4154.98 316.882  13
   5   5  16 10571.6 433.283  10
   5   5  16 10672.0 457.271  13
   5   6 -12 6028.49 309.182   5
  -5  -6  12 6208.06 339.524  12
  -5  -6  11 28932.2 936.348  12
  -5  -6  10 455.513 137.413  12
  -5  -6   9 40470.2 1244.47   9
  -5  -6   9 38803.1 1248.04  12
  -5  -6   8 677.751 170.194   9
  -5  -6   8 641.196 169.523  12
  -5  -6   7 12469.1 637.257   9
  -5  -6   7 12359.9 632.205  12
  -5  -6   6 812.188 158.076   9
  -5  -6   6 1167.14 197.511  12
  -5  -6   5 1105.26 226.083   2
  -5  -6   5 1565.99 226.303   9
  -5  -6   5 1401.51 202.943  12
  -5  -6   4 521.227 181.081   2
  -5  -6   4 614.664 164.842   9
   5   6  -4 588.014 158.063   1
   5   6  -4 473.324 142.952  13
  -5  -6   4 474.269 128.032  12
  -5  -6   3-3.01305 104.828   2
  -5  -6   3-30.9323 89.0314   9
   5   6  -3-110.788 121.911   1
   5   6  -3 60.8670 152.224  13
  -5  -6   3 38.1787 91.3429  12
   5   6  -2 103092. 2480.39   1
  -5  -6   2 102492. 2470.96   9
  -5  -6   2 102812. 2602.66   2
   5   6  -2 98957.7 2490.41  13
  -5  -6   1 2645.41 278.018   9
  -5  -6   1 2023.00 271.011   2
   5   6  -1 2309.43 273.251  13
   5   6  -1 2223.19 254.822   1
  -5  -6   0 160433. 3585.61   9
   5   6   0 164401. 3590.89   1
  -5  -6   0 163744. 3681.31   2
   5   6   1 121.760 83.1757   1
  -5  -6  -1 212.138 112.213   2
  -5  -6  -1 97.5542 101.671   9
  -5  -6  -2 60503.9 1680.87   2
   5   6   2 61091.5 1674.22   1
  -5  -6  -3 4858.16 385.175   9
  -5  -6  -3 5477.70 384.700   2
   5   6   3 5862.18 413.145   1
   5   6   4 14422.1 681.831   1
  -5  -6  -4 13799.6 667.923   9
   5   6   4 14085.2 675.451  13
   5   6   5 5604.70 422.215   1
  -5  -6  -5 5703.02 424.046   9
   5   6   5 5686.39 425.287  13
   5   6   6 17963.8 800.837   1
  -5  -6  -6 16399.3 770.584   9
   5   6   6 16490.6 769.873  13
  -5  -6  -7 12606.3 671.479   9
   5   6   7 13185.2 706.199   1
   5   6   7 12803.0 685.956  13
   5   6   8 49095.6 1536.75  13
  -5  -6  -8 47979.6 1525.25   9
  -5  -6  -9 31580.6 1171.30   9
   5   6   9 32040.7 1192.81  13
   5   6  10 18957.0 802.093  10
  -5  -6 -10 19696.6 880.974   9
   5   6  10 17632.1 861.942  13
   5   6  11 163.174 113.907  10
  -5  -6 -11 3.39721 97.6897   9
   5   6  11 26.6065 116.898  13
   5   6  12 9716.15 550.053  10
  -5  -6 -12 9591.85 579.937   9
   5   6  12 10329.9 618.423  13
   5   6  13 2781.69 280.297  10
  -5  -6 -13 2867.73 299.596   9
   5   6  13 2929.61 313.659  13
   5   6  14 1809.45 221.999  10
  -5  -6 -14 2018.65 226.317   9
   5   6  14 2191.70 257.998  13
   5   6  15 6807.48 377.199  10
  -5  -6 -15 6097.80 347.980   9
   5   6  15 6762.64 402.474  13
   5   6  16 248.176 72.7293  10
   5   6  16 200.312 85.1842  13
   5   7 -11 3583.76 236.789   5
  -5  -7  11 3367.82 243.680  12
  -5  -7  10 5234.33 337.163  12
  -5  -7   9 23727.3 828.786   9
  -5  -7   9 21700.6 819.011  12
  -5  -7   8 15312.5 669.887   9
  -5  -7   8 14246.2 653.877  12
  -5  -7   7 40615.0 1255.42   9
  -5  -7   7 37923.8 1224.65  12
  -5  -7   6 741.138 167.339   9
  -5  -7   6 574.046 148.053  12
  -5  -7   5 24658.6 933.418   9
  -5  -7   5 23578.1 889.461  12
  -5  -7   4 232.847 112.494   9
   5   7  -4 338.881 165.805  13
  -5  -7   4 357.755 118.545  12
   5   7  -3 28543.7 1101.34   1
  -5  -7   3 32009.9 1080.64   9
  -5  -7   3 31519.1 1223.47   2
   5   7  -3 29010.6 1115.75  13
  -5  -7   2 6996.67 455.987   9
   5   7  -2 6987.93 489.299   1
   5   7  -2 6248.54 475.555  13
   5   7  -1 71379.7 1994.93  13
  -5  -7   1 73775.2 1920.84   9
   5   7  -1 73486.5 1992.72   1
   5   7   0 389.198 127.773   1
  -5  -7   0 481.293 129.070   9
   5   7   0 370.938 171.089  13
  -5  -7  -1 83197.4 2127.53   9
   5   7   1 87057.0 2206.69   1
   5   7   1 81116.0 2181.37  13
  -5  -7  -2 6150.54 426.571   9
   5   7   2 6187.59 451.967   1
   5   7   2 6652.58 472.137  13
   5   7   3 33381.6 1175.93  13
  -5  -7  -3 33571.9 1127.74   9
   5   7   3 33607.7 1169.17   1
  -5  -7  -4 2365.13 279.189   9
   5   7   4 1868.92 257.959   1
   5   7   4 2235.42 281.703  13
   5   7   5 8045.32 541.462   1
  -5  -7  -5 7593.84 500.991   9
   5   7   5 8801.28 555.637  13
   5   7   6 1418.85 237.898   1
  -5  -7  -6 1679.22 239.261   9
   5   7   6 1541.04 246.589  13
  -5  -7  -7 5966.02 456.656   9
   5   7   7 5730.35 485.054   1
   5   7   7 6054.93 467.216  13
  -5  -7  -8 4587.59 406.507   9
   5   7   8 5751.16 463.011  13
  -5  -7  -9 3696.57 360.276   9
   5   7   9 3473.87 374.259  13
   5   7  10 19761.6 817.980  10
  -5  -7 -10 19904.9 855.227   9
   5   7  10 19466.3 908.349  13
   5   7  11 12884.4 642.783  10
  -5  -7 -11 12988.3 660.994   9
   5   7  11 14214.0 748.571  13
   5   7  12 48967.5 1434.03  10
   5   7  12 51771.2 1562.64  13
   5   7  13 1542.10 212.815  10
  -5  -7 -13 1791.27 217.411   9
   5   7  13 1738.10 253.104  13
   5   7  14 31619.7 999.801  10
   5   7  14 31755.1 1057.47  13
   5   7  15 431.169 107.594  10
   5   7  15 345.784 110.082  13
   5   7  16 4333.99 263.335  13
   5   8 -10 491.431 100.130   5
  -5  -8  10 478.316 101.801  12
   5   8  -9 11515.9 512.480   5
  -5  -8   9 10735.3 477.221  12
   5   8  -8 16444.8 681.555   5
  -5  -8   8 15431.0 624.975  12
  -5  -8   7 3757.39 300.837   9
  -5  -8   7 3021.26 271.709  12
  -5  -8   6 11209.9 561.391   9
  -5  -8   5 635.824 151.017   9
  -5  -8   4 20892.9 821.858   9
   5   8  -4 19666.5 899.616  13
  -5  -8   3 2804.80 281.097   9
   5   8  -3 2300.09 296.997  13
  -5  -8   2 927.692 181.824   9
   5   8  -2 423.158 176.155  13
  -5  -8   1 18740.4 777.399   9
   5   8  -1 18148.9 863.955   1
   5   8  -1 18802.3 871.624  13
  -5  -8   0 6153.35 411.330   9
   5   8   0 5514.18 456.450   1
   5   8   0 6008.00 419.691   5
   5   8   0 5272.67 445.705  13
   5   8   1 457.784 143.226   1
  -5  -8  -1 482.511 139.066   9
   5   8   1 253.589 100.509   5
   5   8   1 550.962 170.729  13
   5   8   2 14494.8 740.382  13
  -5  -8  -2 13510.0 644.950   9
   5   8   2 13497.5 616.342   5
   5   8   2 12868.4 714.052   1
   5   8   3 15414.7 773.885  13
   5   8   3 15403.0 789.270   1
   5   8   4 959.103 210.071   1
   5   8   4 1058.40 223.020  13
   5   8   5 37936.4 1381.75   1
   5   8   5 41558.7 1385.84  13
   5   8   6 174.661 159.388  13
   5   8   7 25801.9 1063.03  13
   5   8   8 11380.1 674.144  13
   5   8   9 3130.36 360.270  13
   5   8  10 11604.9 669.473  13
   5   8  11 35213.6 1157.71  10
   5   8  11 36540.0 1278.95  13
   5   8  12 7948.31 473.763  10
   5   8  12 7885.88 520.306  13
   5   8  13 8753.56 471.474  10
   5   8  13 9173.37 521.653  13
   5   8  14 5572.09 373.285  13
   5   8  14 4740.18 319.118  10
   5   8  15 35.2103 64.5222  10
   5   8  15 184.762 82.8742  13
   5   9  -9 611.226 107.406   5
   5   9  -8 11277.8 490.917   5
   5   9  -7 313.646 100.732   5
  -5  -9   6 9572.97 461.807   9
   5   9  -6 9919.50 526.148   5
  -5  -9   5 5431.50 351.375   9
   5   9  -5 5616.02 403.674   5
  -5  -9   4 6592.14 397.467   9
   5   9  -4 6085.82 439.207   5
  -5  -9   3 6188.86 394.044   9
   5   9  -3 6236.00 440.172   5
   5   9  -3 5151.31 451.810  13
   5   9  -2 3114.54 322.675   5
   5   9  -2 3418.33 369.723  13
   5   9  -1 42410.7 1320.69   5
   5   9  -1 40341.5 1428.13  13
   5   9   0 1143.37 211.182   5
   5   9   0 1387.19 248.324  13
   5   9   1 37798.0 1211.01   5
   5   9   1 39454.0 1386.64  13
   5   9   2 633.432 149.630   5
   5   9   2 275.399 149.618  13
   5   9   3 71957.7 1852.32   5
   5   9   3 72980.0 2080.45  13
   5   9   4 6313.46 499.875  13
   5   9   5 71412.2 2058.28  13
   5   9   6 6861.83 524.556  13
   5   9   7 6892.02 522.657  13
   5   9   8 356.097 173.725  13
   5   9   9 6686.95 506.145  13
   5   9  10 1811.00 296.309  13
   5   9  11 12244.2 658.387  13
   5   9  12 749.464 147.066  10
   5   9  12 727.026 166.750  13
   5   9  13 1641.49 195.665  10
   5   9  13 1745.99 224.793  13
   5   9  14 3310.63 238.578  10
   5   9  14 3918.42 286.290  13
   5   9  15 521.795 100.722  13
   5  10  -8 19192.8 577.836   5
   5  10  -7 2363.15 200.613   5
   5  10  -6 32403.9 978.183   5
   5  10  -5 130.830 86.4062   5
   5  10  -4 28439.9 972.836   5
   5  10  -3 92.9631 93.5844   5
   5  10  -2 6041.56 419.960   5
   5  10  -2 6348.81 476.814  13
   5  10  -1 2390.09 270.110   5
   5  10  -1 3098.81 345.182  13
   5  10   0 8437.15 496.341   5
   5  10   0 6614.60 514.641  13
   5  10   1 586.181 155.400   5
   5  10   1 361.156 177.609  13
   5  10   2 65331.0 1749.87   5
   5  10   2 66035.5 1943.33  13
   5  10   3 773.598 167.845   5
   5  10   3 776.911 219.078  13
   5  10   4 42532.3 1461.70  13
   5  10   5 108.884 137.617  13
   5  10   6 16141.9 812.567  13
   5  10   7 3823.51 396.690  13
   5  10   8 26504.9 1057.44  13
   5  10   9 12233.5 670.291  13
   5  10  10 6542.70 467.004  13
   5  10  11 30054.1 1044.89  13
   5  10  12 29.2928 76.9974  13
   5  10  13 17499.5 663.017  13
   5  10  14 151.970 68.7571  13
   5  11  -6 6318.56 303.947   5
   5  11  -5 2898.70 224.406   5
   5  11  -4 29963.4 916.519   5
   5  11  -3 3580.66 282.453   5
   5  11  -2 11541.1 546.633   5
   5  11  -1 9074.23 487.295   5
   5  11  -1 8618.06 541.070  13
   5  11   0 10756.7 545.901   5
   5  11   0 12018.0 649.550  13
   5  11   1 8955.72 487.586   5
   5  11   1 7833.67 533.499  13
   5  11   2 207.074 114.645   5
   5  11   2 2.13407 120.954  13
   5  11   3 1425.17 188.435   5
   5  11   3 1275.42 225.183  13
   5  11   4 1755.26 209.581   5
   5  11   4 1990.49 279.231  13
   5  11   5 19000.6 869.348  13
   5  11   6 3693.51 358.194  13
   5  11   7 3639.94 352.461  13
   5  11   8 8459.86 521.916  13
   5  11   9 4758.88 379.570  13
   5  11  10 433.001 126.515  13
   5  11  11 9535.79 484.835  13
   5  11  12 815.487 140.100  13
   5  11  13 58.5047 54.5023  13
   5  12  -4 18454.8 568.274   5
   5  12  -3 2394.64 196.576   5
   5  12  -2 3969.67 268.499   5
   5  12  -1 1615.82 179.071   5
   5  12   0 7103.13 393.413   5
   5  12   0 7770.70 453.173  13
   5  12   1 4308.74 308.568   5
   5  12   1 4353.95 352.508  13
   5  12   2 20480.7 726.118   5
   5  12   2 20466.5 824.207  13
   5  12   3 2112.46 212.204   5
   5  12   3 2092.26 251.087  13
   5  12   4 15775.1 602.702   5
   5  12   4 16033.5 715.742  13
   5  12   5 2695.89 282.218  13
   5  12   6 16491.6 714.743  13
   5  12   7 282.835 125.506  13
   5  12   8 14845.7 634.353  13
   5  12   9 453.518 121.472  13
   5  12  10 16877.4 622.473  13
   5  12  11 1986.95 177.653  13
   5  13   0 6301.31 294.169   5
   5  13   1 24587.3 709.684   5
   5  13   2 165.415 71.3822   5
   5  13   2 72.3394 84.8649  13
   5  13   3 29959.5 830.068   5
   5  13   3 33908.2 961.765  13
   5  13   4 8193.57 413.033  13
   5  13   5 22413.5 747.509  13
   5  13   6 9529.54 441.509  13
   5  13   7 5772.41 320.638  13
   5  13   8 3986.74 247.031  13
  -6   8   6 35.8660 52.6920   6
  -6   8   5 23795.4 705.380   6
  -6   8   4 547.155 99.9387   6
  -6   8   4 609.169 118.019   4
  -6   8   3 9276.47 383.633   6
  -6   8   3 10324.0 446.199   4
  -6   8   2 188.733 60.6792   6
  -6   8   2 362.609 94.4113   4
  -6   8   1-58.5032 77.7433   4
  -6   8   0-17.3851 67.8587   4
  -6   8  -1 3833.73 237.399   4
  -6   7   9 19079.0 642.999   6
  -6   7   8 7300.62 379.444   6
  -6   7   8 6783.49 320.930   8
  -6   7   7 22196.0 747.596   6
  -6   7   7 20212.6 659.344   8
  -6   7   6 2333.69 226.055   6
  -6   7   6 2371.50 202.496   8
  -6   7   5 19005.2 708.249   6
  -6   7   5 18181.0 639.526   8
  -6   7   5 18597.3 713.793   4
  -6   7   4 6651.08 392.481   6
  -6   7   4 6623.14 355.343   8
  -6   7   4 6517.80 404.273   4
  -6   7   3 12161.3 549.160   6
  -6   7   3 12456.3 511.687   8
  -6   7   3 12640.8 581.379   4
  -6   7   2 16862.6 652.237   6
  -6   7   2 16800.6 610.744   8
  -6   7   2 17341.0 691.956   4
  -6   7   1 786.285 135.410   6
  -6   7   1 377.968 91.1255   8
  -6   7   1 587.852 139.235   4
  -6   7   0 9260.69 430.438   6
  -6   7   0 9336.67 476.772   4
  -6   7  -1 66.9309 67.2045   6
  -6   7  -1 61.0171 71.0112   4
  -6   7  -2 6589.02 371.859   4
  -6   7  -3 36.1068 60.5731   4
  -6   7  -4 699.237 115.876   4
  -6   6  11 1458.45 155.344   6
  -6   6  11 1218.74 127.484   8
  -6   6  10 4529.36 297.700   6
  -6   6  10 4266.99 275.262   8
  -6   6   9 2541.79 240.433   6
  -6   6   9 2563.59 222.698   8
  -6   6   8 5110.18 356.926   6
  -6   6   8 5074.05 337.307   8
  -6   6   7 12395.5 591.585   6
  -6   6   7 12427.1 560.803   8
  -6   6   6 9527.98 519.538   6
  -6   6   6 8728.66 477.622   8
  -6   6   6 9375.83 515.350   4
  -6   6   5 24452.3 899.891   6
  -6   6   5 22893.3 846.546   8
  -6   6   5 24028.4 899.766   4
  -6   6   4 113.882 94.0943   6
  -6   6   4 147.896 83.4208   8
  -6   6   4 132.186 98.1677   4
  -6   6   3 36564.7 1173.71   6
  -6   6   3 36283.5 1132.61   8
  -6   6   3 35633.5 1175.62   4
  -6   6   2-52.1091 102.143   6
  -6   6   2-8.60808 85.8144   8
  -6   6   2 139.010 94.3893   4
  -6   6   1 11494.9 570.788   6
  -6   6   1 10331.8 530.489   8
  -6   6   1 10948.1 576.163   4
  -6   6   0 4593.39 347.362   6
  -6   6   0 5134.75 379.995   4
  -6   6   0 4547.76 338.271   8
  -6   6  -1 23332.7 832.358   6
  -6   6  -1 21989.2 802.354   8
  -6   6  -1 23285.9 869.646   4
  -6   6  -2 5479.51 352.760   6
  -6   6  -2 5588.89 356.450   8
  -6   6  -2 5505.03 383.210   4
  -6   6  -3 30810.2 932.636   6
  -6   6  -3 30878.0 1001.44   4
  -6   6  -4 10739.9 509.172   4
  -6   6  -5 12747.4 535.897   4
  -6   6  -6 8970.45 409.254   4
  -6   6  -7 5027.03 264.207   4
  -6   5  12 250.481 83.1093   6
  -6   5  12 349.875 87.2637   8
  -6   5  11 35.0579 64.7048   6
  -6   5  11 105.856 62.8633   8
  -6   5  10 267.044 82.5568   6
  -6   5  10 358.856 99.9494   8
  -6   5   9 89.4468 77.9072   6
  -6   5   9-80.2815 100.294   8
  -6   5   8 7078.92 455.791   6
  -6   5   8 8067.04 472.392   8
  -6   5   7 7922.77 491.008   6
  -6   5   7 7526.98 470.816   8
  -6   5   6 8719.10 522.595   6
  -6   5   6 8250.15 503.927   8
  -6   5   6 8560.98 517.127   4
  -6   5   5 4233.15 371.701   6
  -6   5   5 3808.73 340.125   8
  -6   5   5 4051.34 359.323   4
  -6   5   4 3579.70 342.140   6
  -6   5   4 3625.18 332.246   8
  -6   5   4 3086.48 314.588   4
  -6   5   3 14527.9 705.968   6
  -6   5   3 14139.1 688.532   8
  -6   5   3 13833.4 685.790   4
  -6   5   2 1215.57 210.477   6
  -6   5   2 1000.43 182.452   8
  -6   5   2 841.011 173.868   4
  -6   5   1-8.69597 106.395   6
  -6   5   1 41.9346 105.952   8
  -6   5   1-52.5766 98.0978   4
  -6   5   0 2065.32 256.897   6
  -6   5   0 2172.39 260.700   4
  -6   5  -1 2308.59 269.891   6
  -6   5  -1 2661.17 294.009   4
  -6   5  -2-58.1808 122.615   4
  -6   5  -2 184.030 138.473   6
  -6   5  -3 618.438 158.294   4
  -6   5  -3 435.676 116.425   6
  -6   5  -4 1026.63 186.389   4
  -6   5  -4 927.580 152.174   6
  -6   5  -5 1425.06 195.274   4
  -6   5  -5 1042.64 151.543   6
  -6   5  -6 214.814 90.3019   4
  -6   5  -6 67.5372 67.5091   6
  -6   5  -7 4953.56 317.472   4
  -6   5  -8 380.829 95.0456   4
  -6   4  13 1585.01 160.515   8
  -6   4  12 29368.3 866.427   6
  -6   4  12 30305.8 919.138   8
  -6   4  11 1781.94 195.278   6
  -6   4  11 2107.35 227.326   8
  -6   4  10 1456.52 198.448   6
  -6   4  10 1380.28 194.305   8
  -6   4   9 868.507 168.457   6
  -6   4   9 754.850 169.700   8
  -6   4   8 6577.10 447.918   6
  -6   4   8 7124.03 473.668   8
  -6   4   7 9561.09 562.781   6
  -6   4   7 9373.30 560.374   8
  -6   4   6 17463.3 789.317   6
  -6   4   6 16777.0 776.736   8
  -6   4   6 16147.6 754.271   4
  -6   4   5 26091.5 1012.27   6
  -6   4   5 26874.5 1022.71   8
  -6   4   5 25291.9 983.538   4
  -6   4   4 1138.90 216.357   6
  -6   4   4 1368.47 229.298   8
  -6   4   4 1255.94 216.672   4
  -6   4   3 8184.64 530.736   6
  -6   4   3 8208.57 526.706   8
  -6   4   3 7529.18 493.252   4
  -6   4   2 1140.84 204.864   6
  -6   4   2 1328.12 220.852   8
  -6   4   2 1346.66 207.006   4
  -6   4   1 1814.39 246.414   6
  -6   4   1 1747.42 246.734   4
  -6   4   0 1739.10 251.645   6
  -6   4   0 1668.62 231.150   4
  -6   4  -1 409.576 138.057   4
  -6   4  -1 488.889 152.947   6
  -6   4  -2 67.0774 127.472   4
  -6   4  -2 148.684 108.485   6
  -6   4  -3 58599.5 1688.66   6
  -6   4  -3 59206.2 1685.24   4
  -6   4  -4 998.218 188.335   4
  -6   4  -4 810.167 155.189  11
  -6   4  -4 973.416 181.673   6
  -6   4  -5 31793.7 1022.38  11
  -6   4  -5 32320.0 1099.89   4
  -6   4  -6 249.969 127.487   4
  -6   4  -6 110.677 95.4544  11
  -6   4  -6-83.8136 86.9895   6
  -6   4  -7 25987.6 846.290  11
  -6   4  -7 25490.5 862.075   6
  -6   4  -7 26354.6 908.452   4
  -6   4  -8 67.9594 70.2255  11
  -6   4  -8 158.983 81.5417   6
  -6   4  -9 24864.4 763.592  11
  -6   4  -9 30994.5 869.677   4
  -6   4 -10 240.740 72.5784   4
  -6   3  13 25427.5 802.079   8
  -6   3  12 126.571 85.1812   8
  -6   3  11 5768.60 367.399   6
  -6   3  11 5805.38 399.673   8
  -6   3  10 22.1582 78.0037   6
  -6   3  10 161.574 97.1706   8
  -6   3   9 3809.83 335.507   6
  -6   3   9 5130.31 405.840   8
  -6   3   8 266.751 109.355   6
  -6   3   8 365.809 151.030   8
  -6   3   7 35.3943 82.3393   6
  -6   3   7-47.1446 121.483   8
  -6   3   6 31507.3 1131.33   6
  -6   3   6 33674.7 1174.46   8
  -6   3   6 30570.9 1098.02   4
  -6   3   5 3004.38 313.912   6
  -6   3   5 3266.20 325.105   8
  -6   3   5 3106.49 317.828   4
  -6   3   4 30983.3 1113.14   6
  -6   3   4 31175.8 1122.77   8
  -6   3   4 29796.6 1067.19   4
  -6   3   4 29379.2 1024.59  12
  -6   3   3 151.993 109.858   6
  -6   3   3 298.309 108.080   8
  -6   3   3 266.691 92.4904   4
  -6   3   2 39301.8 1305.61   6
  -6   3   2 38984.4 1251.78   4
  -6   3   1 2471.33 300.608   6
  -6   3   1 2591.93 280.445   4
  -6   3   0 45164.0 1350.07  11
  -6   3   0 47235.4 1474.87   6
  -6   3   0 48541.8 1434.26   4
  -6   3  -1 2965.60 297.722   4
  -6   3  -1 2668.54 285.532  11
  -6   3  -2 35697.0 1147.47  11
  -6   3  -2 34488.7 1174.27   4
  -6   3  -3 981.845 202.114   4
  -6   3  -3 887.937 183.786  11
  -6   3  -4 12129.3 625.434  11
  -6   3  -4 13222.5 659.166   4
  -6   3  -5 371.408 135.589   4
  -6   3  -5 192.505 100.057  11
  -6   3  -6 9429.25 527.409  11
  -6   3  -6 9404.57 538.324   4
  -6   3  -7 2100.88 246.409   4
  -6   3  -7 2413.42 261.101  11
  -6   3  -8 11571.0 554.571  11
  -6   3  -8 11146.4 558.157   4
  -6   3  -9 5963.56 372.842  11
  -6   3  -9 7106.63 407.066   4
  -6   3 -10 3216.41 247.503  11
  -6   3 -10 3825.29 270.181   4
  -6   3 -11 412.124 83.2219   4
  -6   3 -11 310.418 88.1854  11
  -6   2  14 492.819 100.697   8
  -6   2  13 9813.44 462.638   8
  -6   2  12 5682.84 374.329   8
  -6   2  11 17468.1 745.263   8
  -6   2  10 17.5559 104.094   6
  -6   2  10 172.991 120.050   8
  -6   2   9 6856.57 448.091   6
  -6   2   9 7082.53 483.971   8
  -6   2   8 3115.54 319.824   8
  -6   2   8 2840.43 291.462   6
  -6   2   7 813.202 156.908  12
  -6   2   7 680.496 172.085   6
  -6   2   7 663.556 168.990   8
  -6   2   6 32292.2 1135.41   6
  -6   2   6 34529.9 1196.18   8
  -6   2   6 33153.9 1091.63  12
  -6   2   5 9905.56 565.895   6
  -6   2   5 9660.23 574.461   8
  -6   2   5 10195.6 546.554  12
  -6   2   4 942.014 185.506  12
  -6   2   4 1169.27 193.649   6
  -6   2   4 907.715 189.344   2
  -6   2   4 1156.53 205.319   8
  -6   2   3 153.319 115.926  11
  -6   2   3 80.0263 93.6159   6
  -6   2   3 239.018 120.061   2
  -6   2   3 249.135 98.4284   8
  -6   2   2 144.286 98.5341  11
  -6   2   2 87.2087 123.394   6
  -6   2   2 145.404 109.518   2
  -6   2   1 33667.3 1105.39  11
  -6   2   1 34376.6 1185.13   2
  -6   2   1 35801.0 1203.14   6
  -6   2   0 7769.35 472.527  11
  -6   2   0 7361.93 495.369   2
  -6   2  -1 86700.0 2183.97  11
  -6   2  -1 89850.0 2237.97   2
  -6   2  -1 86707.7 2175.21   4
  -6   2  -2 10785.8 578.528  11
  -6   2  -2 11161.7 577.112   4
  -6   2  -3 5443.33 410.969  11
  -6   2  -3 6168.14 425.759   4
  -6   2  -4 12903.0 652.951  11
  -6   2  -4 13450.3 652.463   4
  -6   2  -5 4919.25 395.471  11
  -6   2  -5 4768.93 383.562   4
  -6   2  -6-41.9473 114.388   4
  -6   2  -6-60.5055 96.2728  11
  -6   2  -7-84.9992 91.5386   4
  -6   2  -7-10.9565 111.930  11
  -6   2  -8 17302.0 744.886  11
  -6   2  -8 15330.9 696.316   4
  -6   2  -9 4878.91 370.221  11
  -6   2  -9 5773.03 388.605   4
  -6   2 -10 27688.8 920.812  11
  -6   2 -10 26263.4 885.977   4
  -6   2 -11 938.164 142.778   4
  -6   2 -11 1071.94 160.771  11
  -6   2 -12 10387.3 428.184  11
  -6   2 -12 10755.0 408.815   4
  -6   1  14 3835.25 246.463   8
  -6   1  13 21686.4 749.949   8
  -6   1  12 483.441 133.733   8
  -6   1  11 33206.5 1112.24   8
  -6   1  11 32879.4 993.332  12
  -6   1  10 2198.89 265.371   8
  -6   1  10 1903.78 215.132  12
  -6   1   9 971.015 191.601   8
  -6   1   9 902.347 157.562  12
  -6   1   8 38817.9 1294.97   8
  -6   1   8 38515.0 1213.75  12
  -6   1   7 4897.37 371.179   6
  -6   1   7 5079.29 408.608   8
  -6   1   7 4595.88 366.276  12
  -6   1   6 10522.3 563.457   6
  -6   1   6 10028.3 583.596   8
  -6   1   6 9750.34 541.447  12
  -6   1   5 15231.9 746.513   2
  -6   1   5 14332.8 679.089   6
  -6   1   5 14963.2 712.570   8
  -6   1   5 15093.4 692.406  12
  -6   1   4 4875.37 403.604   2
  -6   1   4 5546.73 404.838   6
  -6   1   4 5734.23 418.105   8
  -6   1   4 5685.48 421.014  12
  -6   1   3 2722.29 303.869   2
  -6   1   3 2626.43 272.846  11
  -6   1   3 2703.66 280.219   6
  -6   1   3 2656.11 295.835   8
  -6   1   2 10892.9 554.857  11
  -6   1   2 10705.3 589.778   2
  -6   1   2 10195.5 565.681   6
  -6   1   1 3083.24 298.920  11
  -6   1   1 3473.83 322.678   2
  -6   1   0 10458.9 550.863  11
  -6   1   0 10990.2 576.672   2
  -6   1  -1 1140.65 192.639  11
  -6   1  -1 808.042 159.143   2
  -6   1  -2 203.218 136.851  11
  -6   1  -2 184.269 113.822   2
  -6   1  -3 49.8897 105.768  11
  -6   1  -4 41700.8 1322.42  11
  -6   1  -5 3110.45 319.763  11
  -6   1  -5 3228.06 304.973   4
  -6   1  -6 31676.6 1138.99  11
  -6   1  -6 33536.6 1117.36   4
  -6   1  -7 605.839 145.789   4
  -6   1  -7 721.834 187.548  11
  -6   1  -7 652.332 160.667   9
  -6   1  -8 4560.42 384.124  11
  -6   1  -8 3424.04 313.911   4
  -6   1  -9 336.249 116.640   4
  -6   1  -9 282.459 129.330  11
  -6   1 -10 12140.7 602.260  11
  -6   1 -10 11438.3 557.672   4
  -6   1 -11 6133.97 392.116  11
  -6   1 -11 5250.03 353.179   9
  -6   1 -11 5802.05 358.867   4
  -6   1 -12 10640.7 476.749  11
  -6   1 -12 10037.4 431.568   4
  -6   1 -13 1261.40 145.214  11
   6  -1  13 1082.38 129.555  10
  -6   0  13 8402.35 424.602   8
  -6   0  12 26945.0 919.204   8
  -6   0  12 27380.8 863.504  12
  -6   0  11 20329.0 817.470   8
  -6   0  11 20779.3 768.609  12
  -6   0  10 23466.7 916.569   8
  -6   0  10 23051.0 864.295  12
  -6   0   9 7074.61 477.058   8
  -6   0   9 7158.64 457.295  12
  -6   0   8 20159.0 858.253   8
  -6   0   8 20491.2 830.285  12
  -6   0   7 2210.48 264.653   8
  -6   0   7 2669.06 284.625  12
  -6   0   6 13121.0 661.231   8
  -6   0   6 12931.5 640.911  12
  -6   0   6 12328.7 674.951   2
  -6   0   5 15321.9 708.479   8
  -6   0   5 15361.3 711.646  12
  -6   0   5 15391.0 752.820   2
  -6   0   4 13807.1 628.595   6
  -6   0   4 13753.3 656.382   8
  -6   0   4 13160.3 647.714  12
  -6   0   4 12543.3 667.814   2
  -6   0   3 37440.2 1176.99  11
  -6   0   3 36350.4 1164.04   6
  -6   0   3 37410.8 1196.24   8
  -6   0   3 38762.2 1263.69   2
  -6   0   2 21412.6 814.536  11
  -6   0   2 20172.0 801.249   6
  -6   0   2 20887.7 853.908   2
  -6   0   1 40488.3 1278.95   2
  -6   0   1 40337.1 1232.92  11
  -6   0   0 1438.89 204.853  11
  -6   0   0 1233.24 192.107   2
  -6   0  -1 35114.7 1125.37   2
  -6   0  -1 34142.7 1119.59  11
  -6   0  -2-11.6990 137.391  11
  -6   0  -2 209.895 98.4381   2
  -6   0  -3 59305.5 1649.35  11
  -6   0  -3 58312.8 1629.37   9
  -6   0  -4 3719.18 343.596  11
  -6   0  -4 3688.97 336.082   9
  -6   0  -5 36462.3 1215.92  11
  -6   0  -5 35822.1 1210.06   9
  -6   0  -6 1033.10 209.681  11
  -6   0  -7 2913.08 313.301  11
  -6   0  -8 674.640 182.567  11
  -6   0  -9 9313.74 560.742  11
  -6   0  -9 9138.27 515.490   4
  -6   0 -10 4637.43 387.575  11
  -6   0 -10 3794.60 318.516   4
  -6   0 -11 21446.9 844.267  11
  -6   0 -11 23007.9 804.998   4
  -6   0 -12 19290.2 729.177  11
  -6   0 -12 17950.6 652.590   4
  -6   0 -13 4989.65 309.803  11
   6   0  13 4594.31 294.003  10
  -6   0 -13 4432.44 292.309   9
  -6   0 -14 14712.3 494.962  11
  -6  -1  13 1457.99 168.925   8
  -6  -1  13 1001.70 139.682  12
  -6  -1  12-48.4581 79.4751   8
  -6  -1  12 19.3304 61.2398  12
  -6  -1  11 405.754 118.736   8
  -6  -1  11 354.444 107.995  12
  -6  -1  10 1664.43 203.173   9
  -6  -1  10 2175.16 262.034   8
  -6  -1  10 2021.23 239.294  12
  -6  -1   9 168.931 80.5998   9
  -6  -1   9 302.653 124.749  12
  -6  -1   8 8197.16 462.360   9
  -6  -1   8 8648.53 520.823   8
  -6  -1   8 8502.14 516.515  12
  -6  -1   7 18509.6 741.589   9
  -6  -1   7 18771.3 802.651   8
  -6  -1   7 19350.8 814.773  12
  -6  -1   6 47140.4 1354.46   9
  -6  -1   6 45262.4 1401.62   8
  -6  -1   6 50208.6 1464.51  12
  -6  -1   6 47272.7 1504.42   2
  -6  -1   5 3021.00 282.557   9
  -6  -1   5 3408.82 309.686   8
  -6  -1   5 3268.64 341.157   2
  -6  -1   5 3049.18 306.637  12
  -6  -1   4 63248.6 1640.88   9
  -6  -1   4 59745.6 1651.34   8
  -6  -1   4 62443.3 1772.89   2
  -6  -1   4 61196.7 1711.53  12
  -6  -1   3 22.1962 106.309  11
  -6  -1   3 210.924 91.3108   9
  -6  -1   3 185.169 112.615   2
  -6  -1   3 118.522 94.7817   8
  -6  -1   2 10902.5 551.170  11
  -6  -1   2 10537.0 534.340   9
  -6  -1   2 10303.6 533.661   8
  -6  -1   2 10930.1 582.526   2
  -6  -1   1 9929.39 520.065  11
  -6  -1   1 9329.91 529.046   2
  -6  -1   0 4914.86 361.785  11
  -6  -1   0 4354.61 346.770   2
  -6  -1  -1 3818.68 315.875  11
  -6  -1  -1 3453.40 295.369   2
  -6  -1  -2 98010.8 2292.71   2
  -6  -1  -2 94717.1 2333.30  11
  -6  -1  -2 96439.0 2359.41   9
  -6  -1  -3 2253.68 261.279  11
  -6  -1  -3 2758.21 293.113   9
  -6  -1  -4 51510.7 1502.19  11
  -6  -1  -4 50922.3 1521.74   9
  -6  -1  -5 3764.64 345.764  11
  -6  -1  -5 3837.87 361.897   9
  -6  -1  -6 960.477 201.753  11
  -6  -1  -6 1598.33 248.429   3
  -6  -1  -7 2324.59 285.761  11
  -6  -1  -8 14393.9 718.256  11
  -6  -1  -9 2139.82 286.030  11
  -6  -1 -10 3518.97 345.873  11
  -6  -1 -11 25474.7 948.261  11
  -6  -1 -12 8598.80 477.982  11
  -6  -1 -13 19847.1 704.238  11
   6   1  13 18945.7 687.781  10
  -6  -1 -13 17926.0 712.428   9
  -6  -1 -14 4834.50 277.623  11
   6   1  14 4725.15 273.267  10
  -6  -1 -14 4482.43 288.574   9
  -6  -2  13 2838.68 223.071  12
  -6  -2  12 4999.05 335.252  12
  -6  -2  11 163.939 102.899  12
  -6  -2  10 16031.3 679.542   9
  -6  -2  10 18673.2 770.676  12
  -6  -2   9 359.367 123.880   9
  -6  -2   9 397.384 133.438  12
  -6  -2   8 3249.64 296.950   9
  -6  -2   8 3430.86 329.968  12
  -6  -2   7 17946.3 760.837   9
  -6  -2   7 19559.6 824.998  12
  -6  -2   6 14914.0 678.283   9
  -6  -2   6 15694.9 777.268   2
  -6  -2   6 16710.0 745.115  12
  -6  -2   5 9929.57 537.438   9
  -6  -2   5 10453.1 614.966   2
  -6  -2   5 10916.8 585.135  12
  -6  -2   4 79737.6 2058.08   9
  -6  -2   4 84717.6 2204.13   2
  -6  -2   4 84397.6 2133.85  12
  -6  -2   3 20002.5 800.539  11
  -6  -2   3 20082.3 798.002   9
  -6  -2   3 21596.2 880.682   2
  -6  -2   3 21441.2 845.959  12
  -6  -2   2 413.691 139.172  11
  -6  -2   2 247.644 119.818   9
  -6  -2   2 482.354 132.980   2
  -6  -2   1 7678.18 448.576  11
  -6  -2   1 7670.28 456.769   9
  -6  -2   1 6971.52 457.751   2
  -6  -2   0 1772.00 226.036  11
  -6  -2   0 1153.75 188.714   2
  -6  -2  -1 4455.70 341.183  11
  -6  -2  -1 4123.87 329.735   2
  -6  -2  -2 226.224 103.847  11
  -6  -2  -2 199.220 86.1955   2
  -6  -2  -3 3250.87 299.347  11
  -6  -2  -3 2741.66 294.204   9
  -6  -2  -4 250.123 131.818  11
  -6  -2  -4 159.273 127.503   9
  -6  -2  -5 30339.3 1064.74  11
  -6  -2  -5 30185.3 1112.85   9
  -6  -2  -6 2692.50 288.959  11
  -6  -2  -6 2208.27 280.021   3
  -6  -2  -7 96.8047 112.735  11
  -6  -2  -7 18.2526 119.797   3
  -6  -2  -8 17579.9 796.376  11
  -6  -2  -9 12030.1 638.549  11
  -6  -2 -10 24103.0 946.869  11
  -6  -2 -11 29968.2 1051.80  11
  -6  -2 -12 3836.81 318.565  11
   6   2  12 3752.53 318.961  10
  -6  -2 -13 21716.3 768.097  11
   6   2  13 22124.0 779.234  10
  -6  -2 -14 706.396 129.072  11
   6   2  14 690.537 116.226  10
  -6  -2 -15 3680.88 235.804   9
  -6  -3  13 32660.0 923.964  12
  -6  -3  12 812.532 137.889  12
  -6  -3  11 18665.4 746.386  12
  -6  -3  10 70.6328 101.328   9
  -6  -3  10 105.607 90.3468  12
  -6  -3   9 1268.75 196.571   9
  -6  -3   9 1295.50 213.988  12
  -6  -3   8 3894.63 343.940   9
  -6  -3   8 3965.60 353.767  12
  -6  -3   7 14288.9 677.750   9
  -6  -3   7 15030.6 713.413  12
  -6  -3   6 5993.90 422.572   9
  -6  -3   6 5442.58 446.693   2
  -6  -3   6 6521.90 449.340  12
  -6  -3   5 65101.4 1778.95   9
  -6  -3   5 65925.9 1899.95   2
  -6  -3   5 66405.9 1815.57  12
  -6  -3   4 79132.4 2045.95   9
  -6  -3   4 80113.0 2158.23   2
  -6  -3   4 80161.0 2071.37  12
  -6  -3   3 4560.35 361.684   9
  -6  -3   3 4944.37 408.680   2
  -6  -3   3 5346.56 401.342  12
  -6  -3   2 19342.3 775.708  11
  -6  -3   2 19501.5 799.905   9
  -6  -3   2 20595.9 857.403   2
  -6  -3   2 21988.6 841.872  12
  -6  -3   1 1891.51 228.435  11
  -6  -3   1 1514.32 207.329   9
  -6  -3   1 1829.84 232.182   2
  -6  -3   0 200.810 97.9740  11
  -6  -3   0 152.012 90.8366   9
  -6  -3   0 192.948 111.723   2
  -6  -3  -1 337.890 120.684  11
  -6  -3  -1 262.072 125.029   9
  -6  -3  -1 285.872 101.502   2
  -6  -3  -2 64802.1 1705.50  11
  -6  -3  -2 65624.0 1772.99   9
  -6  -3  -2 62729.2 1674.59   2
  -6  -3  -3 1389.62 205.323  11
  -6  -3  -3 1366.07 203.739   9
  -6  -3  -4 165038. 3667.14  11
  -6  -3  -4 171095. 3792.55   9
  -6  -3  -5 65.9028 113.260  11
  -6  -3  -5 259.332 130.204   9
  -6  -3  -6 90842.0 2309.98  11
  -6  -3  -6 91228.0 2386.31   3
  -6  -3  -7 930.557 182.851  11
  -6  -3  -7 980.743 204.473   3
  -6  -3  -8 34981.8 1186.86  11
  -6  -3  -9 2540.73 287.318  11
  -6  -3 -10 42439.8 1315.96  11
   6   3  10 39572.9 1270.30  10
  -6  -3 -11 2114.54 261.571  11
   6   3  11 1977.48 246.577  10
   6   3  11 2149.78 269.513  13
  -6  -3 -12 12144.5 576.589  11
   6   3  12 11741.6 577.600  10
   6   3  12 12196.0 592.227  13
  -6  -3 -13 11960.1 532.334  11
   6   3  13 12622.8 558.576  10
   6   3  13 11440.8 537.392  13
  -6  -3 -14 364.766 109.425  11
   6   3  14 304.151 88.6284  10
  -6  -3 -14 373.240 125.226   9
   6   3  14 411.666 106.824  13
   6   3  15 4234.54 240.290  10
  -6  -3 -15 4625.89 286.362   9
  -6  -4  13 1172.84 135.282  12
  -6  -4  12 2389.44 222.692  12
  -6  -4  11-35.5634 94.2988  12
  -6  -4  10 3059.36 279.791   9
  -6  -4  10 2270.84 258.304  12
  -6  -4   9 813.764 164.899   9
  -6  -4   9 871.297 185.735  12
  -6  -4   8 692.428 156.577   9
  -6  -4   8 853.586 195.825  12
  -6  -4   7 11644.0 615.559   9
  -6  -4   7 12306.3 640.271  12
  -6  -4   6 9426.46 545.258   9
  -6  -4   6 8943.56 542.488  12
  -6  -4   5 42253.9 1342.73   9
  -6  -4   5 42124.1 1445.50   2
  -6  -4   5 45143.3 1370.01  12
  -6  -4   4 9109.35 534.592   9
  -6  -4   4 8666.65 568.785   2
  -6  -4   4 9885.02 548.330  12
  -6  -4   3 36334.6 1200.18   9
  -6  -4   3 36210.7 1270.25   2
  -6  -4   3 35927.9 1174.77  12
  -6  -4   2 12955.0 648.171   9
  -6  -4   2 14756.1 723.924   2
  -6  -4   2 14654.5 671.599  12
  -6  -4   1 22340.3 839.965  11
  -6  -4   1 23792.1 904.271   9
  -6  -4   1 22888.9 919.971   2
  -6  -4   1 22038.2 853.409  12
  -6  -4   0 1517.50 204.253  11
  -6  -4   0 1250.92 197.834   2
  -6  -4   0 1026.36 185.207   9
  -6  -4  -1 35763.3 1123.14  11
  -6  -4  -1 36684.7 1200.38   9
  -6  -4  -1 36460.8 1177.32   2
  -6  -4  -2 9699.42 509.593  11
  -6  -4  -2 9937.29 563.785   9
  -6  -4  -2 10221.3 536.607   2
  -6  -4  -3 44004.6 1313.45  11
  -6  -4  -3 47192.1 1438.52   9
  -6  -4  -4 1023.70 179.757  11
  -6  -4  -4 1081.89 213.805   9
  -6  -4  -5 26299.8 943.963  11
  -6  -4  -5 25654.0 1024.50   9
  -6  -4  -6 600.071 157.250  11
  -6  -4  -6 491.346 178.906   9
  -6  -4  -7 1147.79 198.279  11
  -6  -4  -7 956.957 197.658   3
  -6  -4  -7 949.965 233.828   9
  -6  -4  -8 1122.41 202.205  11
  -6  -4  -8 1689.17 276.653   9
   6   4   8 1295.05 222.082  13
  -6  -4  -9 22712.8 889.348  11
   6   4   9 23611.6 937.660  13
  -6  -4 -10 1982.21 237.167  11
   6   4  10 1495.77 238.378  13
  -6  -4 -11 11855.0 582.279  11
   6   4  11 12740.8 615.010  10
   6   4  11 11733.9 634.365  13
  -6  -4 -12 7831.99 443.970  11
   6   4  12 8452.21 475.641  10
   6   4  12 9143.56 523.326  13
   6   4  13-81.8203 80.4551  10
  -6  -4 -13-37.0712 105.378   9
   6   4  13 17.4484 78.3575  13
   6   4  14 19061.0 667.286  10
  -6  -4 -14 19742.2 738.697   9
   6   4  14 18067.3 672.587  13
   6   4  15 693.026 101.775  10
  -6  -4 -15 856.152 133.996   9
   6   4  15 629.951 107.239  13
  -6  -5  12 2563.80 213.011  12
  -6  -5  11 15031.2 617.484  12
  -6  -5  10 3794.23 298.399   9
  -6  -5  10 3366.15 293.214  12
  -6  -5   9 9129.51 509.743   9
  -6  -5   9 9314.22 526.143  12
  -6  -5   8 175.035 99.1078   9
  -6  -5   8 152.462 108.123  12
  -6  -5   7 16122.8 737.655   9
  -6  -5   7 15993.4 742.465  12
  -6  -5   6 1209.39 199.658   9
  -6  -5   6 1488.21 220.797  12
  -6  -5   5 5884.94 435.912   9
  -6  -5   5 6477.30 445.278  12
  -6  -5   4 914.582 183.061   9
  -6  -5   4 988.244 202.651   2
  -6  -5   4 1005.42 181.512  12
  -6  -5   3 52117.5 1561.08   9
  -6  -5   3 54748.6 1701.21   2
  -6  -5   3 53407.0 1527.26  12
  -6  -5   2 1167.38 187.656  12
  -6  -5   2 806.084 172.291   2
  -6  -5   2 1362.67 218.328   9
  -6  -5   1 48765.2 1471.56   9
  -6  -5   1 48872.3 1540.70   2
  -6  -5   1 48264.4 1398.82  12
  -6  -5   0 26757.9 934.502  11
  -6  -5   0 27857.4 1022.54   9
  -6  -5   0 28414.2 1061.32   2
  -6  -5   0 26991.6 941.717  12
  -6  -5  -1 31695.3 1033.87  11
  -6  -5  -1 32251.5 1129.10   9
  -6  -5  -1 31648.8 1122.18   2
  -6  -5  -1 31602.9 1040.18  12
  -6  -5  -2 5551.32 376.433  11
  -6  -5  -2 6131.29 441.471   9
  -6  -5  -2 6112.94 420.220   2
  -6  -5  -3 5213.08 369.486  11
   6   5   3 5938.36 406.337   1
  -6  -5  -3 5917.10 442.367   9
  -6  -5  -4 96.4936 125.510  11
   6   5   4 483.085 150.015   1
  -6  -5  -4 292.993 141.307   9
   6   5   5-189.106 146.461   1
  -6  -5  -5-25.8556 127.700   9
  -6  -5  -6 11906.8 682.387   9
   6   5   6 11426.5 615.461  13
  -6  -5  -7 479.868 155.213   9
   6   5   7 137.816 133.717  13
  -6  -5  -8 61208.6 1823.24   9
   6   5   8 59123.2 1725.16  13
  -6  -5  -9 976.609 226.480   9
   6   5   9 574.278 160.733  13
  -6  -5 -10 4632.26 417.727   9
   6   5  10 4294.33 388.747  13
  -6  -5 -11 6184.81 479.133   9
   6   5  11 5855.36 451.789  13
   6   5  12 11658.8 557.285  10
  -6  -5 -12 11120.9 624.089   9
   6   5  12 11265.4 600.903  13
   6   5  13 3449.63 280.313  10
  -6  -5 -13 3384.35 314.759   9
   6   5  13 3270.95 296.628  13
   6   5  14 12562.8 512.425  10
  -6  -5 -14 11376.9 540.953   9
   6   5  14 12641.0 544.489  13
   6   5  15 498.070 87.7123  10
   6   5  15 334.038 90.2760  13
  -6  -6  12 9890.07 389.555  12
  -6  -6  11 424.261 101.705  12
  -6  -6  10 20193.8 740.711  12
  -6  -6   9 899.893 167.619   9
  -6  -6   9 909.002 162.664  12
  -6  -6   8 37598.5 1187.44   9
  -6  -6   8 36085.1 1175.79  12
  -6  -6   7 962.742 186.084   9
  -6  -6   7 1411.62 214.495  12
  -6  -6   6 21142.5 868.073   9
  -6  -6   6 21646.0 865.735  12
  -6  -6   5 1330.40 214.037   9
  -6  -6   5 879.368 170.530  12
  -6  -6   4 19018.4 828.915   9
  -6  -6   4 20119.0 812.075  12
  -6  -6   3 29.7065 120.431   2
  -6  -6   3 34.7579 104.099   9
  -6  -6   3 58.4054 98.7026  12
  -6  -6   2 13136.7 666.382   9
  -6  -6   2 13619.0 753.728   2
  -6  -6   2 12585.2 607.315  12
  -6  -6   1 13426.4 680.229   9
  -6  -6   1 14163.4 758.258   2
  -6  -6   1 14722.6 643.267  12
  -6  -6   0 5925.03 436.661   9
  -6  -6   0 6581.78 491.996   2
  -6  -6  -1 25014.4 981.427   9
  -6  -6  -1 26633.1 1037.26   2
   6   6   1 25988.3 959.727   1
  -6  -6  -2 1592.28 242.047   2
  -6  -6  -2 1671.46 242.426   9
   6   6   2 1684.46 231.647   1
   6   6   2 1241.14 219.180  13
   6   6   3 81948.9 2138.63   1
  -6  -6  -3 84843.4 2194.99   9
   6   6   3 80609.4 2115.59  13
  -6  -6  -4 1149.95 213.443   9
   6   6   4 740.429 175.285   1
   6   6   4 681.040 181.455  13
  -6  -6  -5 90420.2 2350.11   9
   6   6   5 87153.1 2311.00   1
   6   6   5 89582.0 2287.79  13
   6   6   6 573.621 164.777   1
  -6  -6  -6 471.671 151.654   9
   6   6   6 413.983 163.942  13
   6   6   7 43123.8 1399.10  13
  -6  -6  -7 43039.3 1440.17   9
  -6  -6  -8 5397.40 451.819   9
   6   6   8 5179.77 433.192  13
  -6  -6  -9 6426.18 496.579   9
   6   6   9 6203.97 476.514  13
  -6  -6 -10 58.1001 114.630   9
   6   6  10-15.7214 115.543  13
  -6  -6 -11 16882.4 804.805   9
   6   6  11 17206.2 794.472  13
  -6  -6 -12-47.8043 116.459   9
   6   6  12 45.1095 108.798  13
   6   6  13 35066.8 1029.36  10
  -6  -6 -13 34282.3 1106.61   9
   6   6  13 33678.5 1100.89  13
   6   6  14 6500.30 343.645  10
  -6  -6 -14 6508.48 375.983   9
   6   6  14 6570.22 386.136  13
  -6  -6 -15 1939.75 169.849   9
   6   6  15 2407.75 200.405  13
   6   7 -11 113.408 58.0398   5
  -6  -7  10 2963.54 226.819  12
  -6  -7   9 5049.47 322.597   9
  -6  -7   9 4140.21 299.426  12
  -6  -7   8 5292.31 360.357   9
  -6  -7   8 4632.63 336.833  12
  -6  -7   7 332.509 101.851   9
  -6  -7   7 221.982 103.398  12
  -6  -7   6 10583.7 565.213   9
  -6  -7   6 10422.3 549.548  12
  -6  -7   5 24719.4 943.577   9
  -6  -7   5 25131.8 916.400  12
  -6  -7   4 2237.43 262.854   9
  -6  -7   4 2553.89 268.736  12
  -6  -7   3 11449.4 612.672   9
   6   7  -3 9833.40 585.297  13
  -6  -7   3 11082.0 553.544  12
  -6  -7   2 1577.62 235.200   9
   6   7  -2 1606.78 250.787  13
  -6  -7   1 11644.3 621.481   9
  -6  -7   1 10845.3 686.319   2
   6   7  -1 11097.7 626.101  13
  -6  -7   0 8998.75 540.798   9
  -6  -7   0 8530.48 590.334   2
   6   7   0 8847.35 548.290   1
   6   7   0 8451.19 550.289  13
  -6  -7  -1 2161.07 296.025   2
  -6  -7  -1 2164.42 278.587   9
   6   7   1 2505.04 297.973   1
   6   7   1 1559.38 239.143  13
  -6  -7  -2 36024.0 1213.48   9
  -6  -7  -2 33549.9 1228.56   2
   6   7   2 33373.1 1192.55  13
   6   7   2 34978.5 1222.33   1
  -6  -7  -3 679.247 170.593   9
   6   7   3 553.483 179.993  13
   6   7   3 370.267 125.314   1
   6   7   4 75120.5 2101.55   1
  -6  -7  -4 76800.1 2066.06   9
   6   7   4 75734.5 2067.56  13
  -6  -7  -5 85.1493 103.183   9
   6   7   5-95.2580 98.8160   1
   6   7   5 144.178 120.952  13
  -6  -7  -6 54766.6 1656.60   9
   6   7   6 54628.2 1664.78  13
  -6  -7  -7 1167.31 218.623   9
   6   7   7 1547.69 249.637  13
  -6  -7  -8 409.689 155.687   9
   6   7   8 505.252 181.176  13
  -6  -7  -9-60.1615 109.990   9
   6   7   9 69.4197 128.823  13
  -6  -7 -10 4448.11 396.053   9
   6   7  10 5251.58 435.707  13
  -6  -7 -11 8468.65 534.117   9
   6   7  11 9136.33 560.226  13
  -6  -7 -12 19508.1 780.034   9
   6   7  12 20632.3 838.032  13
  -6  -7 -13 28356.5 923.122   9
   6   7  13 29650.6 986.214  13
  -6  -7 -14 291.833 92.8734   9
   6   7  14 477.898 126.917  13
   6   7  15 15449.7 542.483  13
   6   8 -10 5873.92 278.731   5
   6   8  -9 22.5109 68.9417   5
  -6  -8   9-53.6430 81.7614  12
  -6  -8   8 10238.6 459.562   9
   6   8  -8 10853.7 499.009   5
  -6  -8   7 2292.60 220.511   9
  -6  -8   7 2167.91 211.561  12
  -6  -8   6 11420.5 559.166   9
  -6  -8   6 11259.4 527.042  12
  -6  -8   5 25449.2 916.678   9
  -6  -8   4 505.590 153.545   9
  -6  -8   3 53119.7 1525.75   9
   6   8  -3 51422.3 1590.88  13
  -6  -8   2 8690.24 518.065   9
   6   8  -2 7719.86 532.186  13
  -6  -8   1 2718.04 290.836   9
   6   8  -1 2127.76 284.939  13
  -6  -8   0 2417.60 269.728   9
   6   8   0 2436.07 261.553   5
   6   8   0 2278.46 283.968  13
  -6  -8  -1 8425.43 521.152   9
   6   8   1 9019.43 574.442  13
  -6  -8  -2 106.907 115.522   9
   6   8   2 535.713 168.752  13
  -6  -8  -3 3583.58 335.679   9
   6   8   3 3429.60 362.553  13
  -6  -8  -4 50.9013 94.8743   9
   6   8   4 242.816 133.753  13
  -6  -8  -5 3170.80 322.046   9
   6   8   5 3038.27 351.951  13
  -6  -8  -6 208.392 128.155   9
   6   8   6 601.053 182.137  13
  -6  -8  -7 4367.87 379.070   9
   6   8   7 5389.26 443.281  13
  -6  -8  -8 401.530 142.320   9
   6   8   8 221.092 137.723  13
  -6  -8  -9 5264.35 402.804   9
   6   8   9 5001.74 427.521  13
  -6  -8 -10 1463.53 205.709   9
   6   8  10 1278.94 218.028  13
  -6  -8 -11 28.6736 98.9711   9
   6   8  11-104.189 131.792  13
   6   8  12 17085.3 736.685  13
   6   8  13 9546.06 492.507  13
   6   8  14 447.890 107.991  13
   6   9  -8 656.155 111.816   5
   6   9  -7 17420.7 645.688   5
  -6  -9   6 47.3698 71.9012   9
   6   9  -6 58.0351 108.997   5
  -6  -9   5 24358.2 815.876   9
   6   9  -5 23594.2 870.060   5
  -6  -9   4 126.331 83.5265   9
   6   9  -4-3.30673 94.3582   5
  -6  -9   3 23443.9 838.323   9
   6   9  -3 23610.2 888.936   5
  -6  -9   2 1717.10 218.593   9
   6   9  -2 1553.18 223.525   5
   6   9  -2 1237.04 236.255  13
  -6  -9   1 4241.47 336.311   9
   6   9  -1 3671.68 323.043   5
   6   9  -1 3791.66 375.162  13
  -6  -9   0 11123.7 566.973   9
   6   9   0 10386.0 548.281   5
   6   9   0 10787.5 639.567  13
  -6  -9  -1 1613.89 214.365   9
   6   9   1 1346.29 204.724   5
   6   9   1 1704.04 268.293  13
  -6  -9  -2 2076.82 246.618   9
   6   9   2 2192.18 288.527  13
  -6  -9  -3 475.372 130.829   9
   6   9   3 533.094 170.861  13
   6   9   4 18151.6 864.064  13
   6   9   5 1367.58 242.609  13
   6   9   6 17693.5 851.788  13
   6   9   7 9712.72 609.321  13
   6   9   8 9958.38 608.406  13
   6   9   9 5567.97 439.641  13
   6   9  10 18710.7 815.010  13
   6   9  11 3761.32 332.872  13
   6   9  12 13416.9 610.118  13
   6   9  13 52.3100 73.3451  13
   6   9  14 3086.45 224.261  13
   6  10  -7 782.964 113.054   5
   6  10  -6 2726.24 221.922   5
   6  10  -5 9445.77 458.452   5
   6  10  -4 134.750 90.6166   5
   6  10  -3 16943.0 690.205   5
   6  10  -2 884.060 160.533   5
   6  10  -2 886.469 198.783  13
   6  10  -1 10857.0 543.396   5
   6  10  -1 10999.7 623.439  13
   6  10   0 683.253 147.835   5
   6  10   0 568.966 154.325  13
   6  10   1 28989.0 961.000   5
   6  10   1 28249.3 1098.34  13
   6  10   2 6958.07 412.617   5
   6  10   2 7246.92 518.865  13
   6  10   3 41300.3 1401.18  13
   6  10   4-124.752 140.702  13
   6  10   5 13072.8 705.385  13
   6  10   6 2992.44 324.953  13
   6  10   7 29260.2 1099.69  13
   6  10   8 4665.46 406.328  13
   6  10   9 31179.8 1097.65  13
   6  10  10 1163.08 200.805  13
   6  10  11 9200.85 488.938  13
   6  10  12 14468.5 593.167  13
   6  10  13 1411.19 164.429  13
   6  11  -5 12584.9 456.594   5
   6  11  -4 12031.2 480.155   5
   6  11  -3 11360.9 487.460   5
   6  11  -2 10697.1 488.852   5
   6  11  -1 13107.5 560.467   5
   6  11  -1 13298.0 631.860  13
   6  11   0 895.330 139.705   5
   6  11   0 850.376 172.031  13
   6  11   1 9063.66 458.144   5
   6  11   1 9985.66 566.712  13
   6  11   2 4818.96 317.302   5
   6  11   2 4521.80 379.083  13
   6  11   3-33.5947 119.140  13
   6  11   4 2090.60 266.856  13
   6  11   5 10.1376 105.922  13
   6  11   6 233.641 110.289  13
   6  11   7 58.9889 114.196  13
   6  11   8 1638.18 221.199  13
   6  11   9 135.418 111.251  13
   6  11  10 7277.04 414.653  13
   6  11  11 2290.06 215.468  13
   6  11  12 104.362 61.1295  13
   6  12  -2 9724.88 389.354   5
   6  12  -1 103.155 64.4767   5
   6  12   0 31263.1 878.534   5
   6  12   1 6857.27 346.862   5
   6  12   1 7455.29 427.843  13
   6  12   2 16087.2 567.267   5
   6  12   2 18024.0 706.582  13
   6  12   3 3346.96 298.077  13
   6  12   4 1276.57 191.727  13
   6  12   5 634.516 142.655  13
   6  12   6-124.986 109.196  13
   6  12   7 11097.8 526.878  13
   6  12   8 4094.26 300.787  13
   6  12   9 41664.4 1130.80  13
   6  12  10 192.881 80.4025  13
   6  13   3 1291.42 158.165  13
   6  13   4 29310.0 850.589  13
   6  13   5 5797.35 314.044  13
   6  13   6 18342.4 609.030  13
  -7   7   4 7955.90 339.138   6
  -7   7   3 110.072 44.4613   6
  -7   6   8 3480.61 228.880   6
  -7   6   7 6003.99 325.994   6
  -7   6   7 5713.38 295.953   8
  -7   6   6 20560.1 683.855   6
  -7   6   6 18393.0 625.118   8
  -7   6   5 19997.5 697.243   6
  -7   6   5 19859.0 663.153   8
  -7   6   4 40370.2 1096.77   6
  -7   6   4 37858.0 1037.22   8
  -7   6   3 2768.18 236.771   6
  -7   6   3 2549.79 216.725   8
  -7   6   3 2570.52 225.303   4
  -7   6   2 11672.5 509.103   6
  -7   6   2 11254.3 480.966   8
  -7   6   2 11675.2 503.155   4
  -7   6   1 1251.24 157.329   6
  -7   6   1 1033.97 136.209   8
  -7   6   1 1100.96 146.981   4
  -7   6   0 3913.02 266.982   6
  -7   6   0 3263.66 238.405   8
  -7   6   0 3831.67 265.752   4
  -7   6  -1-22.6146 68.7472   6
  -7   6  -1-145.421 83.2561   8
  -7   6  -1 18.2643 70.1319   4
  -7   6  -2 28042.8 781.794   6
  -7   6  -2 26619.4 766.380   8
  -7   6  -2 28849.1 816.982   4
  -7   6  -3 735.946 105.611   4
  -7   5  10 910.971 116.648   8
  -7   5   9 401.111 95.8855   6
  -7   5   9 229.798 74.8302   8
  -7   5   8 4319.09 297.120   6
  -7   5   8 4748.56 299.162   8
  -7   5   7 3980.56 300.435   6
  -7   5   7 3936.41 290.833   8
  -7   5   6 107.861 93.0715   6
  -7   5   6 97.1510 89.5965   8
  -7   5   5 23693.0 855.864   6
  -7   5   5 24805.5 856.439   8
  -7   5   4 900.613 161.685   6
  -7   5   4 963.738 164.447   8
  -7   5   4 919.414 163.138   4
  -7   5   3 14839.4 652.322   6
  -7   5   3 14274.5 629.041   8
  -7   5   3 14142.6 620.667   4
  -7   5   2 4666.84 348.868   6
  -7   5   2 4683.19 346.227   8
  -7   5   2 4380.92 325.671   4
  -7   5   1 61.6723 75.2631   6
  -7   5   1 152.251 93.3426   8
  -7   5   1 51.8342 74.9573   4
  -7   5   0 199.066 94.9902   6
  -7   5   0 281.971 100.104   8
  -7   5   0 93.4777 76.3021   4
  -7   5  -1 1610.56 196.157   6
  -7   5  -1 2034.04 220.458   4
  -7   5  -2 2143.22 218.250   6
  -7   5  -2 2014.24 213.204   8
  -7   5  -2 2077.26 213.157   4
  -7   5  -3 668.484 116.932   6
  -7   5  -3 590.650 117.325   8
  -7   5  -3 705.521 127.546   4
  -7   5  -4 2178.84 196.764   6
  -7   5  -4 2115.88 199.305   8
  -7   5  -4 1992.18 191.182   4
  -7   5  -5 5467.16 278.778   6
  -7   5  -5 5926.63 307.746   8
  -7   5  -5 5669.16 302.699   4
  -7   4  11 4136.89 251.517   8
  -7   4  10-19.3709 70.7507   6
  -7   4  10-6.50071 64.2452   8
  -7   4   9 4065.87 290.318   6
  -7   4   9 4500.81 311.370   8
  -7   4   8 1010.38 165.434   6
  -7   4   8 1106.74 173.465   8
  -7   4   7 44236.9 1297.21   6
  -7   4   7 44840.4 1308.47   8
  -7   4   6 1738.65 231.873   6
  -7   4   6 2092.39 246.562   8
  -7   4   5 28540.9 1009.27   6
  -7   4   5 28446.5 1008.19   8
  -7   4   4 1321.16 202.238   6
  -7   4   4 1635.00 237.769   8
  -7   4   4 1773.55 213.350   4
  -7   4   3 5926.89 423.139   6
  -7   4   3 6278.70 433.150   8
  -7   4   3 5870.64 399.698   4
  -7   4   2 3094.44 305.132   6
  -7   4   2 3476.26 325.447   8
  -7   4   2 3835.75 313.758   4
  -7   4   1 1463.13 210.233   6
  -7   4   1 1496.45 226.727   8
  -7   4   1 1710.13 223.695   4
  -7   4   0 633.133 159.241   6
  -7   4   0 481.852 138.523   8
  -7   4   0 495.056 129.339   4
  -7   4  -1 612.835 140.840   6
  -7   4  -1 822.914 143.362   4
  -7   4  -2 18332.5 767.466   6
  -7   4  -2 19262.6 749.067   4
  -7   4  -3 42.9528 71.2127   6
  -7   4  -3 13.6472 96.1185   4
  -7   4  -4 41579.0 1221.69   6
  -7   4  -4 41259.5 1186.31   4
  -7   4  -5 251.010 92.7764   6
  -7   4  -5 215.348 93.2275   4
  -7   4  -6 10909.8 471.982   6
  -7   4  -6 11422.5 475.717   4
  -7   4  -7 664.055 103.862   6
  -7   4  -7 484.766 91.5213   4
  -7   3  12 11028.6 424.057   8
  -7   3  11 1639.88 176.239   8
  -7   3  10 11146.5 470.175   6
  -7   3  10 10700.4 504.214   8
  -7   3   9 112.856 71.7395   6
  -7   3   9 258.168 99.7111   8
  -7   3   8 25563.6 902.811   6
  -7   3   8 26650.6 945.314   8
  -7   3   7 12346.5 604.178   6
  -7   3   7 13854.5 654.070   8
  -7   3   6 4716.03 376.389   6
  -7   3   6 5254.11 404.538   8
  -7   3   5 48082.9 1455.84   6
  -7   3   5 48638.3 1481.54   8
  -7   3   4-35.0853 82.0110  12
  -7   3   4 138.328 119.791   6
  -7   3   4-39.3217 101.689   8
  -7   3   3 55306.2 1611.75   6
  -7   3   3 55344.3 1624.05   8
  -7   3   3 53285.8 1508.85  12
  -7   3   2 510.721 126.305   6
  -7   3   2 402.470 140.960   8
  -7   3   1 27146.5 1030.10   6
  -7   3   1 27352.3 1034.36   8
  -7   3   0 2622.76 261.360  11
  -7   3   0 3222.49 326.152   6
  -7   3   0 2965.65 292.861   4
  -7   3  -1 4309.83 336.342  11
  -7   3  -1 4779.72 396.802   6
  -7   3  -1 4605.35 356.157   4
  -7   3  -2 67.7211 90.5276  11
  -7   3  -2 238.722 105.012   6
  -7   3  -2 24.7121 103.187   4
  -7   3  -3 8140.83 465.942  11
  -7   3  -3 8639.64 533.280   6
  -7   3  -3 8533.08 478.205   4
  -7   3  -4 857.539 161.875   4
  -7   3  -4 719.957 157.260  11
  -7   3  -4 802.908 163.761   6
  -7   3  -5 18361.4 718.043  11
  -7   3  -5 18875.3 722.987   4
  -7   3  -6 2729.30 246.101  11
  -7   3  -6 2731.93 260.829   6
  -7   3  -6 2494.10 236.081   4
  -7   3  -7 50093.9 1329.48  11
  -7   3  -7 52162.7 1381.87   6
  -7   3  -7 52665.2 1338.40   4
  -7   3  -8 1992.32 192.354  11
  -7   3  -8 2007.38 192.804   6
  -7   3  -9 28579.7 779.289  11
  -7   2  12 288.088 88.5563   8
  -7   2  11 76.6124 82.7844   8
  -7   2  10 297.542 105.688   8
  -7   2   9 4022.89 327.525   8
  -7   2   8 7844.44 452.492   6
  -7   2   8 8893.15 516.737   8
  -7   2   7 13889.3 648.178   6
  -7   2   7 14535.7 694.091   8
  -7   2   7 14228.1 608.887  12
  -7   2   6 5975.87 417.153   6
  -7   2   6 5322.78 417.440   8
  -7   2   6 4941.82 367.680  12
  -7   2   5 45535.4 1409.19   6
  -7   2   5 48652.8 1472.52   8
  -7   2   5 44868.6 1350.20  12
  -7   2   4 1564.35 217.268  12
  -7   2   4 2020.92 251.309   6
  -7   2   4 1631.08 249.195   8
  -7   2   3 7376.40 491.017   6
  -7   2   3 7648.32 507.615   8
  -7   2   3 7139.41 471.383  12
  -7   2   2 16021.4 707.368  11
  -7   2   2 16758.5 772.686   6
  -7   2   2 16861.6 784.377   8
  -7   2   1 7876.43 475.604  11
  -7   2   1 8260.11 532.061   6
  -7   2   0 22250.8 863.794  11
  -7   2   0 22905.6 940.228   6
  -7   2  -1 19.8442 100.627  11
  -7   2  -1 132.513 105.417   6
  -7   2  -2 24276.4 915.009  11
  -7   2  -3 220.375 122.311  11
  -7   2  -4 1207.55 205.797  11
  -7   2  -5 1598.30 228.774  11
  -7   2  -6 2538.89 267.456  11
  -7   2  -6 2699.27 253.622   4
  -7   2  -7-46.1756 83.4235   4
  -7   2  -7-9.05938 82.3880  11
  -7   2  -8 98.0898 93.6264   4
  -7   2  -8-27.5711 76.5405  11
  -7   2  -9 2215.12 217.491  11
  -7   2 -10 372.796 93.7057  11
  -7   1  12 5283.64 303.541   8
  -7   1  11 2448.34 226.360   8
  -7   1  10 24000.8 846.981   8
  -7   1  10 22628.0 743.226  12
  -7   1   9 5171.92 377.462   8
  -7   1   9 5135.98 335.007  12
  -7   1   8 23282.5 897.584   8
  -7   1   8 22292.2 821.162  12
  -7   1   7 14751.5 652.489   6
  -7   1   7 14680.8 707.914   8
  -7   1   7 14597.1 656.071  12
  -7   1   6 49283.3 1431.37   6
  -7   1   6 48671.4 1494.58   8
  -7   1   6 48201.1 1431.42  12
  -7   1   5 59.1982 107.522  12
  -7   1   5 58.4169 89.5374   6
  -7   1   5-86.5465 93.7933   8
  -7   1   4 14266.7 684.441   6
  -7   1   4 14315.0 710.393   8
  -7   1   4 14749.1 698.817  12
  -7   1   3 4224.67 368.366   6
  -7   1   3 4184.08 372.662   8
  -7   1   2 13755.9 662.078  11
  -7   1   2 14365.6 704.108   6
  -7   1   2 15036.0 728.597   8
  -7   1   1 16958.0 747.574  11
  -7   1   1 16677.7 776.831   6
  -7   1   0 13621.7 668.889  11
  -7   1   0 14673.8 725.024   6
  -7   1  -1 461.023 158.626  11
  -7   1  -2 3620.33 338.993  11
  -7   1  -3 85.2131 89.1418  11
  -7   1  -4 1325.72 221.176  11
  -7   1  -5 22447.3 908.122  11
  -7   1  -6 8476.71 521.885  11
  -7   1  -7 12331.2 621.471  11
  -7   1  -8 3140.59 295.504  11
  -7   1  -9 21618.6 801.060  11
  -7   1 -10 333.716 108.079  11
  -7   1 -11 7186.68 358.929  11
  -7   0  12 399.501 102.657   8
  -7   0  11 21575.8 748.406   8
  -7   0  11 21122.6 695.360  12
  -7   0  10 4007.44 312.574   8
  -7   0  10 4011.59 293.107  12
  -7   0   9 28891.1 1002.63   8
  -7   0   9 28611.9 956.061  12
  -7   0   8 5710.47 414.801   8
  -7   0   8 5841.77 402.204  12
  -7   0   7 13593.8 673.389   8
  -7   0   7 14572.3 672.935  12
  -7   0   6 77.6560 99.5389  12
  -7   0   6 163.743 104.319   8
  -7   0   5-100.688 106.341  12
  -7   0   5 176.822 121.947   8
  -7   0   4 1073.02 192.385  12
  -7   0   4 1178.29 202.605   6
  -7   0   4 903.652 183.097   8
  -7   0   3 8433.99 504.959  11
  -7   0   3 8326.01 503.388   6
  -7   0   3 8629.72 520.427   8
  -7   0   3 8521.65 533.256  12
  -7   0   2 848.201 183.139  11
  -7   0   2 812.144 161.177   6
  -7   0   2 530.814 144.896   8
  -7   0   1 6400.99 438.028  11
  -7   0   1 5505.55 437.091   2
  -7   0   1 5824.32 426.599   6
  -7   0   0 26139.0 978.011  11
  -7   0   0 25104.9 993.370   2
  -7   0  -1 4028.35 359.026  11
  -7   0  -1 3978.02 356.430   2
  -7   0  -2 19318.3 832.494  11
  -7   0  -3 395.920 140.957  11
  -7   0  -4 30635.1 1109.00  11
  -7   0  -5 2252.81 284.780  11
  -7   0  -5 1434.71 227.229   9
  -7   0  -6 24245.3 956.211  11
  -7   0  -6 23130.0 919.188   9
  -7   0  -7 1513.35 238.224  11
  -7   0  -7 1210.56 209.338   9
  -7   0  -8 26018.0 963.169  11
  -7   0  -8 23477.8 902.409   9
  -7   0  -9 3244.45 310.933  11
  -7   0  -9 2686.01 265.847   9
  -7   0 -10 33538.4 1035.41  11
  -7   0 -10 29056.0 958.804   9
  -7   0 -11 1939.76 203.177  11
  -7   0 -11 1521.72 170.960   9
  -7   0 -12 12931.2 494.603  11
  -7  -1  12 4792.09 271.226  12
  -7  -1  11 94.4637 83.0970   8
  -7  -1  11 207.342 84.2610  12
  -7  -1  10 501.823 109.382   8
  -7  -1  10 570.164 134.136  12
  -7  -1   9 5018.19 359.562   8
  -7  -1   9 4615.57 347.842  12
  -7  -1   8 7977.14 479.836   8
  -7  -1   8 8495.97 500.050  12
  -7  -1   7 16372.5 734.617   8
  -7  -1   7 18056.9 776.740  12
  -7  -1   6 737.516 172.375  12
  -7  -1   6 544.647 141.509   8
  -7  -1   5 11213.7 601.074   8
  -7  -1   5 11990.5 633.783  12
  -7  -1   4 12041.0 618.267   8
  -7  -1   4 11545.8 630.810  12
  -7  -1   3 10324.3 565.611   8
  -7  -1   3 10413.5 597.300  12
  -7  -1   2 775.503 170.132  11
  -7  -1   2 731.388 159.002   6
  -7  -1   2 601.669 150.259   2
  -7  -1   2 667.815 149.571   8
  -7  -1   1 48879.2 1461.83  11
  -7  -1   1 48362.1 1436.35   6
  -7  -1   1 48589.8 1429.65   9
  -7  -1   1 48575.4 1524.43   2
  -7  -1   0-7.88248 112.987  11
  -7  -1   0 9.61544 128.516   9
  -7  -1   0 104.410 122.857   2
  -7  -1  -1 66891.5 1838.37   2
  -7  -1  -1 67364.6 1842.02  11
  -7  -1  -1 65714.6 1800.50   9
  -7  -1  -2 583.318 149.690  11
  -7  -1  -2 214.335 124.690   9
  -7  -1  -3 28444.1 1049.42  11
  -7  -1  -3 26758.2 1023.10   9
  -7  -1  -4 555.093 174.058  11
  -7  -1  -4 372.008 142.156   9
  -7  -1  -5 15250.8 741.170  11
  -7  -1  -5 14330.8 722.437   9
  -7  -1  -6 1029.75 213.010  11
  -7  -1  -6 1165.66 212.552   9
  -7  -1  -7 1842.95 259.984  11
  -7  -1  -7 1338.18 224.793   9
  -7  -1  -8-61.5030 108.314  11
  -7  -1  -8 7.10069 92.9885   9
  -7  -1  -9 26727.7 976.299  11
  -7  -1  -9 24763.6 961.043   9
  -7  -1 -10 637.365 136.631  11
  -7  -1 -10 502.605 141.300   9
  -7  -1 -11 1725.32 211.954  11
  -7  -1 -11 1315.92 182.833   9
  -7  -1 -12 3112.99 246.600  11
  -7  -1 -12 3057.15 242.915   9
  -7  -1 -13-51.1207 60.1825  11
  -7  -2  12 836.562 122.652  12
  -7  -2  11 7775.70 404.221  12
  -7  -2  10-101.861 81.3451   9
  -7  -2  10 104.290 70.3771  12
  -7  -2   9 5421.88 345.114   9
  -7  -2   9 6187.10 413.076  12
  -7  -2   8 179.438 97.8564   9
  -7  -2   8 421.493 122.150  12
  -7  -2   7 1648.46 207.451   9
  -7  -2   7 1763.90 239.200  12
  -7  -2   6 3176.49 291.841   9
  -7  -2   6 3245.54 325.892  12
  -7  -2   5 26379.8 955.679   9
  -7  -2   5 27174.2 1023.77  12
  -7  -2   4 17.4998 95.6954  12
  -7  -2   4 77.1590 105.837   9
  -7  -2   3 37002.1 1195.53   9
  -7  -2   3 35910.4 1301.07   2
  -7  -2   3 38315.3 1263.77  12
  -7  -2   2 7862.34 494.516  11
  -7  -2   2 7804.29 484.963   9
  -7  -2   2 7568.00 464.604   8
  -7  -2   2 7998.43 543.736   2
  -7  -2   2 7409.60 495.840  12
  -7  -2   1 7518.80 478.368  11
  -7  -2   1 7299.54 479.958   9
  -7  -2   1 8370.17 480.859   8
  -7  -2   1 7328.53 507.251   2
  -7  -2   0 17312.0 761.496  11
  -7  -2   0 16268.9 746.369   9
  -7  -2   0 17004.9 781.847   2
  -7  -2  -1 4831.09 387.447  11
  -7  -2  -1 5060.73 410.197   9
  -7  -2  -1 4519.72 374.739   2
  -7  -2  -2 4683.27 389.625  11
  -7  -2  -2 4587.67 390.089   9
  -7  -2  -3 540.475 181.271  11
  -7  -2  -3 501.040 158.943   9
  -7  -2  -4 953.747 203.391  11
  -7  -2  -4 602.995 172.745   9
  -7  -2  -5 1858.95 262.075  11
  -7  -2  -5 2041.50 279.794   9
  -7  -2  -6 19719.4 851.495  11
  -7  -2  -6 18602.1 868.370   9
  -7  -2  -7 1120.52 210.377  11
  -7  -2  -7 1673.50 249.708   9
  -7  -2  -8 1855.42 259.758  11
  -7  -2  -8 1760.09 258.152   9
  -7  -2  -9 2055.54 262.254  11
  -7  -2  -9 1970.48 277.734   9
  -7  -2 -10 5866.90 413.784  11
  -7  -2 -10 5243.98 412.740   9
  -7  -2 -11 3496.81 302.405  11
  -7  -2 -11 3283.75 309.190   9
  -7  -2 -12 17639.9 656.200  11
  -7  -2 -12 18212.3 703.899   9
  -7  -2 -13 2302.40 191.148  11
  -7  -2 -13 2246.96 207.757   9
  -7  -3  12 26532.2 773.537  12
  -7  -3  11 2616.37 229.226  12
  -7  -3  10 15446.5 602.309   9
  -7  -3  10 16537.6 668.036  12
  -7  -3   9-11.8885 72.6149   9
  -7  -3   9 40.8220 91.8862  12
  -7  -3   8 9914.43 519.621   9
  -7  -3   8 10424.5 565.020  12
  -7  -3   7 268.015 115.093   9
  -7  -3   7 433.971 149.794  12
  -7  -3   6 21945.2 864.200   9
  -7  -3   6 22057.1 899.850  12
  -7  -3   5 468.053 140.792  12
  -7  -3   5 548.448 136.383   9
  -7  -3   4 6793.96 455.502   9
  -7  -3   4 6886.87 476.864  12
  -7  -3   3 13040.2 658.720   9
  -7  -3   3 13672.7 683.950  12
  -7  -3   2 13439.9 668.760   9
  -7  -3   2 12872.4 705.164   2
  -7  -3   2 13477.6 679.446  12
  -7  -3   1 10480.5 571.254  11
  -7  -3   1 9632.60 565.399   9
  -7  -3   1 10115.3 606.192   2
  -7  -3   1 10635.7 596.871  12
  -7  -3   0 33927.8 1133.75  11
  -7  -3   0 32129.9 1140.33   9
  -7  -3   0 30896.0 1140.76   2
  -7  -3  -1 75828.5 1985.33  11
  -7  -3  -1 72967.7 2011.25   9
  -7  -3  -1 74255.8 1996.22   2
  -7  -3  -2 2065.11 258.128  11
  -7  -3  -2 2004.42 260.474   9
  -7  -3  -3 57818.8 1660.18  11
  -7  -3  -3 58179.7 1730.73   9
  -7  -3  -4 317.555 141.211  11
  -7  -3  -4 137.858 108.435   9
  -7  -3  -5 2540.47 288.056  11
  -7  -3  -5 2928.18 338.471   9
  -7  -3  -6 395.445 152.418  11
  -7  -3  -6 341.041 159.588   9
  -7  -3  -7 1273.83 228.786  11
  -7  -3  -7 952.418 203.709   9
  -7  -3  -8 966.792 206.934  11
  -7  -3  -8 1130.31 227.384   9
  -7  -3  -9 38151.3 1239.55  11
  -7  -3  -9 38381.2 1337.58   9
  -7  -3 -10 91.9985 96.8448  11
  -7  -3 -10 230.630 130.180   9
  -7  -3 -11 37164.0 1148.87  11
  -7  -3 -11 40419.2 1275.03   9
  -7  -3 -12 137.374 73.2462  11
  -7  -3 -12 144.397 96.9116   9
  -7  -3 -13 2004.03 180.853  11
  -7  -3 -13 1979.60 209.388   9
  -7  -3 -14 911.364 122.138   9
  -7  -4  12 3652.97 226.758  12
  -7  -4  11 4518.33 290.286  12
  -7  -4  10 623.067 126.147   9
  -7  -4  10 598.095 136.440  12
  -7  -4   9 17277.6 694.926   9
  -7  -4   9 20393.1 780.889  12
  -7  -4   8 6062.06 402.083   9
  -7  -4   8 7064.83 452.521  12
  -7  -4   7 24883.1 929.941   9
  -7  -4   7 26190.0 971.308  12
  -7  -4   6 15086.3 704.682   9
  -7  -4   6 15961.5 735.362  12
  -7  -4   5 140.778 110.342   9
  -7  -4   5 242.353 115.569  12
  -7  -4   4 11440.8 617.085   9
  -7  -4   4 11876.7 628.812  12
  -7  -4   3 32218.9 1139.73   9
  -7  -4   3 32086.5 1130.67  12
  -7  -4   2 6708.43 471.528   9
  -7  -4   2 6520.18 501.161   2
  -7  -4   2 7414.26 484.660  12
  -7  -4   1 4320.88 370.898   9
  -7  -4   1 4037.43 387.364   2
  -7  -4   1 4234.47 363.066  12
  -7  -4   0 44142.6 1355.28  11
  -7  -4   0 44876.0 1419.49   9
  -7  -4   0 41345.0 1399.21   2
  -7  -4   0 45101.2 1388.31  12
  -7  -4  -1 1644.25 241.982  11
  -7  -4  -1 1472.19 243.191   9
  -7  -4  -1 1276.31 207.856   2
  -7  -4  -2 51607.7 1530.76  11
  -7  -4  -2 54828.1 1635.36   9
  -7  -4  -3 763.125 185.814  11
  -7  -4  -3 1030.04 219.085   9
  -7  -4  -4 19479.4 820.118  11
  -7  -4  -4 19610.1 897.442   9
  -7  -4  -5 198.245 144.864  11
  -7  -4  -5-6.59687 114.234   9
  -7  -4  -6 611.331 171.607  11
  -7  -4  -6 504.034 162.256   9
  -7  -4  -7 41.6833 101.193  11
  -7  -4  -7 95.0619 114.951   9
  -7  -4  -8 13748.8 663.362  11
  -7  -4  -8 12971.7 734.537   9
  -7  -4  -9 1988.35 245.852  11
  -7  -4  -9 1802.44 280.359   9
  -7  -4 -10 48946.5 1406.86  11
  -7  -4 -10 50796.4 1586.49   9
  -7  -4 -11 7189.37 408.994  11
  -7  -4 -11 6474.33 468.312   9
  -7  -4 -12 3638.80 263.689  11
  -7  -4 -12 2854.03 293.262   9
  -7  -4 -13 9467.73 479.706   9
  -7  -4 -14 1867.31 180.421   9
  -7  -5  11 5021.29 288.483  12
  -7  -5  10 881.610 133.948   9
  -7  -5  10 697.119 128.197  12
  -7  -5   9-50.1422 84.9324   9
  -7  -5   9-106.814 90.9902  12
  -7  -5   8 4837.66 348.554   9
  -7  -5   8 4456.27 344.983  12
  -7  -5   7 3146.89 300.592   9
  -7  -5   7 3405.09 313.498  12
  -7  -5   6 4831.04 387.945   9
  -7  -5   6 4916.09 390.272  12
  -7  -5   5 4914.54 389.912   9
  -7  -5   5 5085.84 395.381  12
  -7  -5   4 14115.0 696.490   9
  -7  -5   4 13398.5 672.896  12
  -7  -5   3 2901.35 315.587   9
  -7  -5   3 2821.30 288.993  12
  -7  -5   2 19885.8 870.249   9
  -7  -5   2 21385.6 856.787  12
  -7  -5   1 216.143 102.408  12
  -7  -5   1 271.943 143.886   9
  -7  -5   0 20232.6 875.328   9
  -7  -5   0 19402.9 883.307   2
  -7  -5   0 19123.2 801.112  12
  -7  -5  -1 7653.05 474.602  11
  -7  -5  -1 7431.50 510.740   9
  -7  -5  -1 7463.37 511.028   2
  -7  -5  -1 6259.06 435.763  12
  -7  -5  -2 24076.2 899.501  11
  -7  -5  -2 22970.0 967.627   9
  -7  -5  -2 22854.1 894.286  12
  -7  -5  -3 162.660 90.5609  11
  -7  -5  -3-42.6352 106.821   9
  -7  -5  -4 4128.15 349.830  11
  -7  -5  -4 3706.84 377.969   9
  -7  -5  -5 13353.1 645.727  11
  -7  -5  -5 13857.9 745.050   9
  -7  -5  -6 670.182 157.894  11
  -7  -5  -6 719.674 187.319   9
  -7  -5  -7 42.7767 92.2364  11
  -7  -5  -7 255.416 131.561   9
  -7  -5  -8 8.58759 91.8325  11
  -7  -5  -8 83.5840 107.559   9
  -7  -5  -9 5115.56 441.730   9
  -7  -5 -10 585.188 185.149   9
  -7  -5 -11 13336.9 677.693   9
  -7  -5 -12 133.030 86.6907   9
  -7  -5 -13 21769.2 770.188   9
  -7  -5 -14 2152.70 191.642   9
  -7  -6  10 749.701 119.903  12
  -7  -6   9 28959.9 887.281   9
  -7  -6   9 27975.6 888.143  12
  -7  -6   8 1094.19 172.549   9
  -7  -6   8 1136.19 174.789  12
  -7  -6   7 75572.4 1902.99   9
  -7  -6   7 72577.3 1881.24  12
  -7  -6   6 3137.12 303.358   9
  -7  -6   6 2415.24 266.059  12
  -7  -6   5 46093.5 1408.18   9
  -7  -6   5 45135.1 1369.82  12
  -7  -6   4 14323.4 694.128   9
  -7  -6   4 12716.8 634.235  12
  -7  -6   3 3486.55 339.795   9
  -7  -6   3 3606.61 324.815  12
  -7  -6   2 23008.1 941.993   9
  -7  -6   2 23348.2 887.793  12
  -7  -6   1 2936.08 326.387   9
  -7  -6   1 3002.64 295.762  12
  -7  -6   0 5322.78 426.239   9
  -7  -6   0 4613.90 353.224  12
  -7  -6  -1 30966.7 1146.96   9
  -7  -6  -2 21200.4 916.233   9
  -7  -6  -3 36103.6 1146.16  11
  -7  -6  -3 36868.6 1287.64   9
  -7  -6  -4 33282.5 1219.02   9
  -7  -6  -5 24040.8 1011.24   9
  -7  -6  -6 5689.66 471.898   9
  -7  -6  -7 457.057 172.354   9
  -7  -6  -8 2663.74 333.682   9
   7   6   8 2736.97 301.616  13
  -7  -6  -9 889.167 205.237   9
   7   6   9 390.304 129.888  13
  -7  -6 -10 21617.5 907.157   9
   7   6  10 21269.6 835.638  13
  -7  -6 -11 49.7283 108.792   9
   7   6  11-194.592 111.345  13
  -7  -6 -12 67170.7 1752.13   9
   7   6  12 68522.4 1693.76  13
  -7  -6 -13 4311.77 302.162   9
   7   6  13 4685.99 293.571  13
  -7  -6 -14 22020.3 668.624   9
   7   7 -10 1263.84 127.071   5
  -7  -7   9 205.328 76.7901  12
  -7  -7   8 6015.53 349.870   9
  -7  -7   8 6145.19 348.180  12
  -7  -7   7 152.548 85.7080   9
  -7  -7   7 149.810 70.1808  12
  -7  -7   6 8956.24 488.422   9
  -7  -7   6 7732.00 445.638  12
  -7  -7   5 7900.19 478.761   9
  -7  -7   5 7585.94 443.234  12
  -7  -7   4 27924.1 1006.82   9
  -7  -7   4 26355.7 933.536  12
  -7  -7   3 3757.57 350.252   9
  -7  -7   3 3998.15 317.319  12
  -7  -7   2 2104.34 271.005   9
  -7  -7   1 579.433 156.033   9
  -7  -7   0 331.275 135.484   9
  -7  -7  -1 2274.58 288.189   9
  -7  -7  -2 2038.78 269.349   9
  -7  -7  -3 32961.6 1194.09   9
  -7  -7  -4 1237.95 228.695   9
   7   7   4 1114.74 229.186  13
  -7  -7  -5 90117.9 2361.40   9
   7   7   5 87065.0 2273.57  13
  -7  -7  -6 2082.92 297.734   9
   7   7   6 1914.41 257.165  13
  -7  -7  -7 38967.3 1333.94   9
   7   7   7 39632.2 1297.92  13
  -7  -7  -8-23.5632 98.5838   9
   7   7   8-146.757 116.315  13
  -7  -7  -9 4195.03 385.777   9
   7   7   9 5327.98 400.470  13
  -7  -7 -10 2367.69 274.904   9
   7   7  10 2085.40 246.582  13
  -7  -7 -11 19769.0 785.661   9
   7   7  11 20721.6 782.950  13
  -7  -7 -12 5090.64 339.654   9
   7   7  12 4246.59 309.754  13
  -7  -7 -13-45.1958 80.5350   9
   7   7  13-90.1689 87.3829  13
   7   8  -9 226.575 64.2717   5
  -7  -8   8 114.953 62.5644   9
   7   8  -8 33.1228 60.4438   5
  -7  -8   7 6435.42 349.137   9
   7   8  -7 6235.22 355.277   5
  -7  -8   7 5771.36 313.339  12
  -7  -8   6 525.031 116.126   9
  -7  -8   6 645.989 117.316  12
  -7  -8   5 9564.92 494.991   9
  -7  -8   4 6403.84 411.893   9
  -7  -8   3 2286.99 257.179   9
  -7  -8   2 1684.96 234.443   9
   7   8  -2 1946.22 228.521   5
  -7  -8   1 1896.60 243.777   9
   7   8  -1 1947.13 226.408   5
   7   8  -1 1819.62 244.052  13
  -7  -8   0 514.926 154.590   9
   7   8   0 473.536 184.345  13
  -7  -8  -1-116.837 119.288   9
   7   8   1-25.4607 108.202  13
  -7  -8  -2 5615.41 426.169   9
   7   8   2 5002.38 404.359  13
  -7  -8  -3 15234.1 729.549   9
   7   8   3 14104.2 714.561  13
  -7  -8  -4 4111.82 376.050   9
   7   8   4 4559.00 394.273  13
  -7  -8  -5 13854.3 700.883   9
   7   8   5 15003.2 734.535  13
  -7  -8  -6 24.2146 93.5593   9
   7   8   6-66.2568 133.454  13
  -7  -8  -7 1702.99 248.228   9
   7   8   7 1507.28 231.514  13
  -7  -8  -8 3150.58 318.713   9
   7   8   8 3426.95 335.708  13
  -7  -8  -9 112.297 82.6065   9
   7   8   9-72.5743 105.621  13
  -7  -8 -10 1241.29 181.924   9
   7   8  10 1155.11 188.386  13
  -7  -8 -11 2156.64 218.211   9
   7   8  11 2507.29 247.696  13
  -7  -8 -12 6113.77 329.457   9
   7   8  12 6344.05 365.231  13
   7   8  13 271.687 89.0368  13
   7   9  -7 688.639 109.132   5
  -7  -9   6 18546.4 610.484   9
   7   9  -6 17933.2 635.120   5
  -7  -9   5 2745.49 223.325   9
   7   9  -5 2789.81 245.472   5
  -7  -9   4 42244.0 1179.69   9
   7   9  -4 42609.6 1210.82   5
  -7  -9   3 127.813 97.9467   9
   7   9  -3 126.695 104.313   5
  -7  -9   2 3464.80 293.456   9
   7   9  -2 4051.78 310.715   5
   7   9  -2 4135.50 342.072  13
  -7  -9   1 1217.24 182.527   9
   7   9  -1 1312.49 174.737   5
   7   9  -1 1196.15 206.305  13
  -7  -9   0 2270.71 254.070   9
   7   9   0 2363.26 273.969  13
  -7  -9  -1 4006.97 330.863   9
   7   9   1 3344.39 324.685  13
  -7  -9  -2 4821.84 369.402   9
   7   9   2 4898.93 402.000  13
  -7  -9  -3 3337.93 306.259   9
   7   9   3 3169.78 331.703  13
  -7  -9  -4 7050.14 451.217   9
   7   9   4 6862.11 482.766  13
  -7  -9  -5 37305.8 1192.23   9
   7   9   5 38738.5 1283.37  13
  -7  -9  -6 850.885 166.764   9
   7   9   6 896.109 204.395  13
  -7  -9  -7 5205.93 371.205   9
   7   9   7 4821.75 395.315  13
  -7  -9  -8 327.528 101.749   9
   7   9   8 256.907 105.440  13
  -7  -9  -9 3770.02 282.677   9
   7   9   9 4316.32 347.944  13
   7   9  10 425.370 129.383  13
   7   9  11 25996.7 861.525  13
   7   9  12 261.506 94.3669  13
   7  10  -6 183.920 64.0642   5
   7  10  -5 7734.07 356.771   5
  -7 -10   4 2041.91 174.480   9
   7  10  -4 2051.33 188.228   5
  -7 -10   3 9049.38 400.870   9
   7  10  -3 8979.10 429.045   5
  -7 -10   2 4316.47 276.820   9
   7  10  -2 3879.27 279.479   5
  -7 -10   1 685.936 123.697   9
   7  10  -1 549.139 105.535   5
   7  10  -1 538.944 138.534  13
  -7 -10   0 6629.17 372.265   9
   7  10   0 6776.51 370.831   5
   7  10   0 6531.63 438.858  13
  -7 -10  -1 87.7944 73.4360   9
   7  10   1 3.54940 143.463  13
   7  10   2 34438.4 1163.83  13
   7  10   3 1210.37 198.543  13
   7  10   4 26864.6 998.299  13
   7  10   5 185.435 123.054  13
   7  10   6 5646.94 414.320  13
   7  10   7 267.289 132.204  13
   7  10   8 9637.22 516.281  13
   7  10   9 3552.66 296.774  13
   7  10  10 5821.94 360.545  13
   7  10  11-63.7107 85.5437  13
   7  11  -3 6318.05 298.333   5
   7  11  -2 93.7926 63.5419   5
   7  11  -1 5037.07 285.516   5
   7  11   0 3421.56 280.289  13
   7  11   1 2247.80 238.438  13
   7  11   2 3724.92 312.323  13
   7  11   3 8376.64 475.900  13
   7  11   4 5384.01 377.475  13
   7  11   5 347.959 112.593  13
   7  11   6 1457.13 198.771  13
   7  11   7 6690.53 403.069  13
   7  11   8 478.799 128.977  13
   7  11   9 7695.04 399.834  13
   7  11  10 250.700 81.7264  13
   7  12   2 2383.72 219.167  13
   7  12   3 10045.2 461.408  13
   7  12   4 2506.03 224.077  13
   7  12   5 9292.47 440.207  13
   7  12   6 7456.85 383.669  13
   7  12   7 1825.11 181.247  13
   7  12   8 4176.21 259.156  13
  -8   5   5 375.529 86.1091   6
  -8   5   5 587.000 95.1681   8
  -8   5   4 9146.64 395.580   6
  -8   5   4 8176.04 366.012   8
  -8   5   3 3888.92 255.360   6
  -8   5   3 3994.67 249.260   8
  -8   5   2 7931.76 373.688   6
  -8   5   2 7389.67 354.385   8
  -8   5   1 1348.50 150.178   6
  -8   5   1 1089.00 131.771   8
  -8   5   0 23485.4 711.377   6
  -8   5   0 23555.0 700.827   8
  -8   5  -1 246.559 72.2608   6
  -8   5  -1 318.316 76.1225   8
  -8   4   8 4009.48 236.585   8
  -8   4   7 2821.66 207.760   6
  -8   4   7 2630.37 207.695   8
  -8   4   6 15668.1 580.481   6
  -8   4   6 16680.5 601.275   8
  -8   4   5 15.1483 62.0809   6
  -8   4   5 62.9742 68.4121   8
  -8   4   4 19748.4 712.268   6
  -8   4   4 21057.9 730.387   8
  -8   4   3-3.78512 66.6009   6
  -8   4   3-56.3349 65.2208   8
  -8   4   2 10932.8 512.887   6
  -8   4   2 11641.9 520.540   8
  -8   4   1 189.370 82.8224   6
  -8   4   1 114.191 80.0997   8
  -8   4   0 5916.00 360.817   6
  -8   4   0 6445.22 373.581   8
  -8   4  -1 118.905 79.4728   6
  -8   4  -1 209.058 81.7183   8
  -8   4  -2 7097.03 374.697   6
  -8   4  -2 6957.28 374.360   8
  -8   4  -3 8685.18 398.179   6
  -8   4  -3 8087.57 391.464   8
  -8   4  -4 1572.40 154.227   6
  -8   4  -4 1743.56 166.643   8
  -8   4  -5 3050.95 199.437   8
  -8   3   9 14457.7 515.550   8
  -8   3   8 60.1350 58.3039   6
  -8   3   8 43.7505 58.9849   8
  -8   3   7 23944.9 762.609   6
  -8   3   7 24408.6 804.209   8
  -8   3   6 355.011 99.9271   6
  -8   3   6 336.104 99.6745   8
  -8   3   5 26829.1 894.438   6
  -8   3   5 28211.1 929.329   8
  -8   3   4 200.140 78.2358   6
  -8   3   4 387.295 117.572   8
  -8   3   3 14484.1 632.926   6
  -8   3   3 15280.7 653.121   8
  -8   3   2 8888.33 486.933   6
  -8   3   2 8769.68 489.526   8
  -8   3   2 8379.24 435.980  12
  -8   3   1 2797.15 275.472   6
  -8   3   1 2636.10 267.858   8
  -8   3   1 2084.70 220.630  12
  -8   3   0 15576.2 670.299   6
  -8   3   0 15848.0 677.515   8
  -8   3  -1 2903.33 274.809   6
  -8   3  -1 2482.91 255.237   8
  -8   3  -2 34665.9 1078.70   6
  -8   3  -2 33886.7 1077.41   8
  -8   3  -3 2214.70 194.951  11
  -8   3  -3 2314.72 231.913   6
  -8   3  -4 29517.6 849.139  11
  -8   3  -4 33938.1 985.445   6
  -8   3  -5-109.159 74.4039  11
  -8   3  -5 190.326 77.4945   6
  -8   3  -6 13036.1 489.544   6
  -8   2  10 1044.46 123.516   8
  -8   2   9 358.078 92.4135   8
  -8   2   8 13285.3 555.246   8
  -8   2   7 1045.63 148.636   6
  -8   2   7 1347.79 182.842   8
  -8   2   6 1775.57 202.896   6
  -8   2   6 2197.16 234.549   8
  -8   2   6 1888.28 188.612  12
  -8   2   5 2535.97 247.961   6
  -8   2   5 2435.91 260.746   8
  -8   2   5 2550.27 233.743  12
  -8   2   4 2993.36 276.076   6
  -8   2   4 2660.21 274.257   8
  -8   2   4 2539.88 250.403  12
  -8   2   3 19258.6 774.611   6
  -8   2   3 19228.3 791.912   8
  -8   2   3 18444.0 734.197  12
  -8   2   2 12801.0 623.694   6
  -8   2   2 14207.5 666.557   8
  -8   2   2 12594.8 602.820  12
  -8   2   1 16981.8 742.851   6
  -8   2   1 17432.3 754.066   8
  -8   2   0 21101.8 774.654  11
  -8   2   0 21794.5 859.565   6
  -8   2   0 21895.1 866.216   8
  -8   2  -1 15767.3 650.669  11
  -8   2  -1 16510.6 726.519   6
  -8   2  -2 1478.36 198.092  11
  -8   2  -2 1497.87 216.521   6
  -8   2  -3 23600.3 817.396  11
  -8   2  -3 23353.2 883.448   6
  -8   2  -4 737.151 141.943  11
  -8   2  -4 505.888 132.712   6
  -8   2  -5 7828.24 411.793  11
  -8   2  -5 8308.94 457.891   6
  -8   2  -6 208.126 74.7386  11
  -8   2  -6 322.811 94.5652   6
  -8   2  -7 3754.07 253.769  11
  -8   2  -7 4378.75 283.484   6
  -8   2  -8-17.7458 48.7418  11
  -8   2  -8 174.884 70.0253   6
  -8   1  10 1862.89 175.221   8
  -8   1   9 13112.7 532.013   8
  -8   1   8 690.353 131.579   8
  -8   1   8 699.371 117.106  12
  -8   1   7 32462.5 1031.79   8
  -8   1   7 31854.2 965.391  12
  -8   1   6 1242.05 174.790   6
  -8   1   6 1013.57 176.555   8
  -8   1   6 1013.41 164.043  12
  -8   1   5 34260.8 1072.02   6
  -8   1   5 33882.5 1117.97   8
  -8   1   5 32748.9 1064.68  12
  -8   1   4 1125.61 187.552  12
  -8   1   4 1374.65 193.029   6
  -8   1   4 1252.50 212.427   8
  -8   1   3 31007.7 1057.78   6
  -8   1   3 31774.2 1098.69   8
  -8   1   3 31373.7 1071.75  12
  -8   1   2 977.903 192.943  12
  -8   1   2 765.395 170.373   6
  -8   1   2 689.545 164.463   8
  -8   1   1 50257.7 1454.97   6
  -8   1   1 47954.8 1448.17   8
  -8   1   0 5072.19 374.791  11
  -8   1   0 5096.56 402.504   6
  -8   1   0 5095.57 399.689   8
  -8   1  -1 17363.4 743.691  11
  -8   1  -1 18464.8 799.759   6
  -8   1  -2 72.1600 106.803  11
  -8   1  -2 59.0366 102.256   6
  -8   1  -3 3744.67 325.639  11
  -8   1  -4 1738.13 222.020  11
  -8   1  -5 1048.86 180.142  11
  -8   1  -6 953.924 168.219  11
  -8   1  -7 181.873 86.9761  11
  -8   1  -8 473.465 105.149  11
  -8   1  -9-40.7032 69.5033  11
  -8   0  10 9240.86 394.593   8
  -8   0  10 8791.22 361.287  12
  -8   0   9 1025.60 140.589   8
  -8   0   9 971.818 134.112  12
  -8   0   8 40855.2 1167.56   8
  -8   0   8 40153.3 1135.87  12
  -8   0   7 45.9739 97.6235   8
  -8   0   7-0.46591 74.5593  12
  -8   0   6 49820.4 1440.85   8
  -8   0   6 52030.6 1443.75  12
  -8   0   5-3.33119 86.5174  12
  -8   0   5-10.0687 84.6459   8
  -8   0   4 38459.6 1168.16   6
  -8   0   4 36717.9 1214.82   8
  -8   0   4 38649.1 1239.52  12
  -8   0   3 856.800 180.473  12
  -8   0   3 792.073 158.621   6
  -8   0   3 943.756 184.894   8
  -8   0   2 18417.8 773.813   6
  -8   0   2 18594.8 794.702   8
  -8   0   2 16956.6 779.230  12
  -8   0   1 1865.79 241.163  11
  -8   0   1 1713.86 227.335   6
  -8   0   1 1950.80 257.354   8
  -8   0   0 57.4398 100.304  11
  -8   0   0 93.7997 108.951   6
  -8   0   0-16.6042 93.4993   8
  -8   0  -1 14575.9 686.426  11
  -8   0  -1 13417.8 679.798   6
  -8   0  -2 6302.95 443.275  11
  -8   0  -3 43640.8 1360.19  11
  -8   0  -4 3788.38 347.318  11
  -8   0  -5 70892.8 1879.14  11
  -8   0  -6 1678.80 214.508  11
  -8   0  -7 25335.0 899.479  11
  -8   0  -8 2687.78 249.583  11
  -8   0  -9 12733.8 529.732  11
  -8   0 -10 414.380 96.4604  11
  -8  -1  10 4743.05 274.562  12
  -8  -1   9 2833.77 235.321  12
  -8  -1   8 50.9463 70.9723   8
  -8  -1   8 33.2725 75.8936  12
  -8  -1   7 6370.25 392.382   8
  -8  -1   7 6634.28 413.218  12
  -8  -1   6 12032.8 577.343   8
  -8  -1   6 12277.4 599.032  12
  -8  -1   5 790.098 172.946  12
  -8  -1   5 446.776 138.015   8
  -8  -1   4 2156.45 268.271  12
  -8  -1   4 2070.64 246.769   8
  -8  -1   3 113.139 108.042  12
  -8  -1   3 215.081 116.153   8
  -8  -1   2 214.349 129.418  12
  -8  -1   2 158.578 112.699   6
  -8  -1   2 145.412 105.326   8
  -8  -1   1 828.352 184.515  11
  -8  -1   1 660.146 160.879   6
  -8  -1   1 1085.96 197.252   8
  -8  -1   0 1870.55 254.575  11
  -8  -1   0 1629.42 233.745   6
  -8  -1   0 1539.20 216.926   8
  -8  -1  -1 5075.52 403.754  11
  -8  -1  -2 8193.54 518.932  11
  -8  -1  -3 137.847 107.302  11
  -8  -1  -3 181.055 106.560   9
  -8  -1  -4 15561.3 732.641  11
  -8  -1  -4 14749.3 676.869   9
  -8  -1  -5 7539.04 495.092  11
  -8  -1  -5 6923.64 443.413   9
  -8  -1  -6 4961.05 390.068  11
  -8  -1  -6 4768.02 361.537   9
  -8  -1  -7 1710.70 233.276  11
  -8  -1  -7 1304.49 191.022   9
  -8  -1  -8 23048.0 839.011  11
  -8  -1  -8 21401.6 789.610   9
  -8  -1  -9 110.337 108.985  11
  -8  -1  -9 25.5433 64.0322   9
  -8  -1 -10 8617.81 407.849  11
  -8  -1 -10 6057.22 335.555   9
  -8  -1 -11 795.560 116.061  11
  -8  -2  11 685.315 95.0682  12
  -8  -2  10 1363.18 152.606  12
  -8  -2   9 1067.08 152.414  12
  -8  -2   8 8464.68 457.384  12
  -8  -2   7 114.848 101.236  12
  -8  -2   6 11071.8 509.134   9
  -8  -2   6 11188.7 579.910  12
  -8  -2   5 2002.98 220.166   9
  -8  -2   5 2595.53 286.044  12
  -8  -2   4 17866.5 723.825   9
  -8  -2   4 18864.3 813.984  12
  -8  -2   3 438.784 145.565  12
  -8  -2   3 473.565 136.288   9
  -8  -2   2 2001.88 263.570  12
  -8  -2   2 1705.97 216.404   9
  -8  -2   1 11268.1 611.391  11
  -8  -2   1 11447.0 593.401   9
  -8  -2   1 11810.0 586.967   8
  -8  -2   1 11504.9 638.561  12
  -8  -2   0 7526.62 495.780  11
  -8  -2   0 7319.09 457.377   6
  -8  -2   0 7648.16 480.008   9
  -8  -2   0 6859.69 446.607   8
  -8  -2  -1 7512.75 494.905  11
  -8  -2  -1 6973.49 466.451   9
  -8  -2  -2 6968.38 480.473  11
  -8  -2  -2 7293.59 486.467   9
  -8  -2  -3 3968.00 361.568  11
  -8  -2  -3 3576.26 339.364   9
  -8  -2  -4 2172.99 272.797  11
  -8  -2  -4 2099.60 280.432   9
  -8  -2  -5 3314.05 337.006  11
  -8  -2  -5 3459.76 336.156   9
  -8  -2  -6 2203.15 276.900  11
  -8  -2  -6 1956.22 264.675   9
  -8  -2  -7 11600.9 595.723  11
  -8  -2  -7 10117.0 567.820   9
  -8  -2  -8 4586.07 353.114  11
  -8  -2  -8 3999.46 340.902   9
  -8  -2  -9 6862.34 410.764  11
  -8  -2  -9 5489.21 377.396   9
  -8  -2 -10 14.1370 75.3068  11
  -8  -2 -10 53.6957 70.4438   9
  -8  -2 -11 16687.3 579.190  11
  -8  -2 -11 15573.0 573.965   9
  -8  -3  11 7508.65 317.103  12
  -8  -3  10-63.1491 75.5062  12
  -8  -3   9 29085.7 826.188   9
  -8  -3   9 30546.8 925.158  12
  -8  -3   8 114.096 66.8959   9
  -8  -3   8 52.4695 92.9404  12
  -8  -3   7 42025.5 1198.79   9
  -8  -3   7 44751.7 1302.11  12
  -8  -3   6 18.5186 77.8455   9
  -8  -3   6 38.0583 85.6354  12
  -8  -3   5 12037.3 578.412   9
  -8  -3   5 10535.1 583.527  12
  -8  -3   4 62.5443 102.456  12
  -8  -3   4 83.9395 103.095   9
  -8  -3   3 67.4897 112.438  12
  -8  -3   3 522.141 134.095   9
  -8  -3   2-110.182 121.646  12
  -8  -3   2 260.770 101.883   9
  -8  -3   1 33483.5 1149.75   9
  -8  -3   1 32961.9 1176.07  12
  -8  -3   0 6607.47 465.032  11
  -8  -3   0 7080.73 477.735   9
  -8  -3   0 6999.99 492.127  12
  -8  -3  -1 15860.7 743.495  11
  -8  -3  -1 15588.2 746.086   9
  -8  -3  -2 31119.2 1120.83  11
  -8  -3  -2 32276.9 1154.80   9
  -8  -3  -3-141.199 150.363  11
  -8  -3  -3 21.5048 123.369   9
  -8  -3  -4 4874.33 402.028  11
  -8  -3  -4 5196.75 430.467   9
  -8  -3  -5 2620.49 300.399  11
  -8  -3  -5 3081.44 333.736   9
  -8  -3  -6 3891.56 345.037  11
  -8  -3  -6 3527.33 361.143   9
  -8  -3  -7 1368.40 211.103  11
  -8  -3  -7 1327.97 211.251   9
  -8  -3  -8 26095.1 937.265  11
  -8  -3  -8 26104.3 982.916   9
  -8  -3  -9 96.1284 89.9269  11
  -8  -3  -9 54.1480 85.9600   9
  -8  -3 -10 38909.8 1099.95  11
  -8  -3 -10 36362.4 1134.41   9
  -8  -3 -11 459.159 115.715  11
  -8  -3 -11 517.887 122.503   9
  -8  -3 -12 3194.56 225.231   9
  -8  -4  10 9902.57 413.947  12
  -8  -4   9 266.039 83.2326   9
  -8  -4   9 256.842 83.2790  12
  -8  -4   8 17119.4 632.698   9
  -8  -4   8 16910.9 670.092  12
  -8  -4   7 377.286 113.008   9
  -8  -4   7 316.615 112.969  12
  -8  -4   6 14578.5 633.622   9
  -8  -4   6 14620.6 666.447  12
  -8  -4   5 1504.14 208.766   9
  -8  -4   5 1802.61 237.917  12
  -8  -4   4 5551.14 400.189   9
  -8  -4   4 5495.59 415.499  12
  -8  -4   3 60.5846 107.627  12
  -8  -4   3 146.705 91.5450   9
  -8  -4   2 663.063 158.339  12
  -8  -4   2 345.420 142.791   9
  -8  -4   1 5163.69 412.099   9
  -8  -4   1 5127.77 407.938  12
  -8  -4   0 15590.4 725.552  11
  -8  -4   0 15154.4 737.151   9
  -8  -4   0 15233.7 732.742  12
  -8  -4  -1 47831.4 1430.81  11
  -8  -4  -1 43422.4 1433.49   9
  -8  -4  -1 45346.5 1427.26  12
  -8  -4  -2 3211.47 330.235  11
  -8  -4  -2 2350.81 296.672   9
  -8  -4  -3 34939.2 1175.38  11
  -8  -4  -3 32884.0 1210.86   9
  -8  -4  -4 61.1341 101.903  11
  -8  -4  -4 16.8921 106.646   9
  -8  -4  -5 18429.7 786.695  11
  -8  -4  -5 17341.3 826.059   9
  -8  -4  -6 2304.35 268.470  11
  -8  -4  -6 2272.92 293.016   9
  -8  -4  -7 13359.5 638.585  11
  -8  -4  -7 14087.7 714.951   9
  -8  -4  -8 7183.49 438.932  11
  -8  -4  -8 7039.25 486.761   9
  -8  -4  -9 26959.2 912.471  11
  -8  -4  -9 28918.1 1026.81   9
  -8  -4 -10 6.30938 77.5500  11
  -8  -4 -10 157.399 107.617   9
  -8  -4 -11 3137.77 226.812  11
  -8  -4 -11 3031.44 266.756   9
  -8  -4 -12 2875.43 231.168   9
  -8  -5  10 4008.61 233.097  12
  -8  -5   9 108.727 54.7165   9
  -8  -5   9 61.3250 63.3870  12
  -8  -5   8 2006.16 196.580   9
  -8  -5   8 2103.12 211.851  12
  -8  -5   7 6593.86 383.967   9
  -8  -5   7 6531.70 395.204  12
  -8  -5   6 3013.38 278.442   9
  -8  -5   6 3431.09 297.672  12
  -8  -5   5 4953.08 363.493   9
  -8  -5   5 5332.98 386.688  12
  -8  -5   4 27378.0 972.822   9
  -8  -5   4 24267.5 928.958  12
  -8  -5   3 11507.1 607.626   9
  -8  -5   3 10929.5 586.451  12
  -8  -5   2 13955.3 693.279   9
  -8  -5   2 13940.6 676.958  12
  -8  -5   1 11667.9 634.194   9
  -8  -5   1 11813.9 614.112  12
  -8  -5   0 12722.0 676.166   9
  -8  -5   0 12317.3 632.415  12
  -8  -5  -1 26694.4 1045.01   9
  -8  -5  -1 25343.9 964.496  12
  -8  -5  -2 356.549 130.825  12
  -8  -5  -2 741.431 149.787  11
  -8  -5  -2 323.658 156.523   9
  -8  -5  -3 4268.21 351.868  11
  -8  -5  -3 3663.26 370.520   9
  -8  -5  -3 3290.54 318.346  12
  -8  -5  -4 594.358 160.293  11
  -8  -5  -4 456.894 157.381   9
  -8  -5  -5 6.71891 100.900  11
  -8  -5  -5 65.3389 106.167   9
  -8  -5  -6 3260.10 306.797  11
  -8  -5  -6 3578.60 365.277   9
  -8  -5  -7 2149.47 235.072  11
  -8  -5  -7 2185.72 285.988   9
  -8  -5  -8 189.009 100.283  11
  -8  -5  -8 128.150 127.578   9
  -8  -5  -9 1976.27 211.541  11
  -8  -5  -9 1969.65 258.607   9
  -8  -5 -10-85.6866 99.6280   9
  -8  -5 -11-3.62170 86.5724   9
  -8  -5 -12 2033.92 197.261   9
  -8  -6   9 4413.60 249.245  12
  -8  -6   8 30054.0 852.656   9
  -8  -6   8 27777.2 840.643  12
  -8  -6   7 416.546 109.759   9
  -8  -6   7 483.765 121.100  12
  -8  -6   6 56383.1 1476.04   9
  -8  -6   6 53810.6 1453.71  12
  -8  -6   5 253.075 123.168   9
  -8  -6   5 152.779 91.9431  12
  -8  -6   4 33593.8 1100.07   9
  -8  -6   4 31200.1 1041.84  12
  -8  -6   3-87.9734 116.404   9
  -8  -6   3 73.1794 85.2162  12
  -8  -6   2 16116.9 740.630   9
  -8  -6   2 15404.4 687.607  12
  -8  -6   1 855.968 188.738   9
  -8  -6   1 1077.02 188.722  12
  -8  -6   0 47595.4 1471.49   9
  -8  -6   0 44229.0 1336.81  12
  -8  -6  -1 6660.78 483.482   9
  -8  -6  -1 6061.77 416.012  12
  -8  -6  -2 14767.8 748.453   9
  -8  -6  -3 25894.9 1039.15   9
  -8  -6  -4 1496.84 217.551  11
  -8  -6  -4 1872.85 274.045   9
  -8  -6  -5 3825.48 313.961  11
  -8  -6  -5 4432.20 408.856   9
  -8  -6  -6 2563.71 326.560   9
  -8  -6  -7 2677.46 311.821   9
  -8  -6  -8-10.6275 129.340   9
  -8  -6  -9 20805.8 840.414   9
  -8  -6 -10-183.136 84.6959   9
  -8  -6 -11 33248.3 1011.57   9
  -8  -6 -12 137.418 76.9146   9
  -8  -7   8 1341.78 136.702   9
   8   7  -8 1141.38 127.360   5
  -8  -7   8 1022.65 116.625  12
  -8  -7   7 9427.10 417.385   9
  -8  -7   7 8095.20 376.642  12
  -8  -7   6 2373.69 219.463   9
  -8  -7   6 1949.52 189.390  12
  -8  -7   5 19684.1 734.381   9
  -8  -7   5 19357.9 697.228  12
  -8  -7   4 2934.83 285.885   9
  -8  -7   4 2443.32 230.872  12
  -8  -7   3 6540.82 427.863   9
  -8  -7   3 5679.71 362.979  12
  -8  -7   2 16163.0 724.127   9
  -8  -7   2 16243.0 654.569  12
  -8  -7   1 543.433 148.625   9
  -8  -7   0 28513.0 1051.78   9
  -8  -7  -1 14009.7 702.258   9
  -8  -7  -2 29751.3 1103.01   9
  -8  -7  -3-81.7753 130.282   9
  -8  -7  -4 15199.3 746.767   9
  -8  -7  -5 708.934 172.975   9
  -8  -7  -6 15303.8 739.601   9
  -8  -7  -7 1754.74 243.949   9
  -8  -7  -8 15961.7 718.710   9
  -8  -7  -9 467.082 129.439   9
  -8  -7 -10 40400.1 1178.67   9
  -8  -7 -11 488.965 113.799   9
  -8  -7 -12 14911.4 522.114   9
  -8  -8   7 476.374 88.3992   9
   8   8  -7 269.818 62.8978   5
  -8  -8   6 7155.35 347.645   9
   8   8  -6 6128.43 323.135   5
  -8  -8   5-79.4045 69.5498   9
   8   8  -5 76.5801 67.7613   5
  -8  -8   4 12875.6 552.212   9
   8   8  -4 12189.4 513.395   5
  -8  -8   3 499.205 129.224   9
   8   8  -3 406.593 112.037   5
  -8  -8   2 19712.1 768.615   9
  -8  -8   1 286.676 106.791   9
  -8  -8   0 3674.16 325.302   9
  -8  -8  -1 6384.10 438.476   9
  -8  -8  -2 6095.03 426.465   9
  -8  -8  -3 608.056 152.791   9
  -8  -8  -4 12561.8 632.959   9
  -8  -8  -5 794.890 170.910   9
  -8  -8  -6 178.104 115.179   9
  -8  -8  -7 8433.43 486.268   9
  -8  -8  -8 40.6082 88.6142   9
  -8  -8  -9 7183.33 408.394   9
  -8  -8 -10 334.090 93.8643   9
  -8  -8 -11 759.509 115.682   9
  -8  -9   5 16514.0 539.438   9
   8   9  -5 16181.4 527.397   5
  -8  -9   4 72.1942 66.2423   9
   8   9  -4 213.153 72.1304   5
  -8  -9   3 19707.2 674.028   9
   8   9  -3 18981.3 630.263   5
  -8  -9   2 145.805 82.2460   9
  -8  -9   1 3701.80 286.195   9
  -8  -9   0 41.5651 79.6521   9
  -8  -9  -1 29345.5 966.046   9
  -8  -9  -2 600.144 140.544   9
  -8  -9  -3 34888.2 1093.94   9
  -8  -9  -4 10158.9 517.098   9
  -8  -9  -5 595.820 132.905   9
  -8  -9  -6 7673.24 426.165   9
   8   9   6 7194.96 415.175  13
  -8  -9  -7 40.0850 80.7113   9
   8   9   7-19.9702 96.3364  13
  -8  -9  -8 2521.75 224.684   9
   8   9   8 2331.27 218.067  13
  -8  -9  -9 2038.21 188.651   9
   8   9   9 2096.08 200.349  13
  -8 -10   3 297.423 73.9078   9
  -8 -10   2 656.995 102.812   9
  -8 -10   1-14.0800 66.1527   9
  -8 -10   0 117.877 72.8213   9
  -8 -10  -1 2168.11 194.987   9
  -8 -10  -2 8227.09 395.743   9
  -8 -10  -3 10572.0 458.496   9
   8  10   3 10243.2 488.417  13
  -8 -10  -4 610.814 116.298   9
   8  10   4 531.376 119.553  13
  -8 -10  -5 5302.78 304.792   9
   8  10   5 5395.42 343.355  13
   8  10   6 97.5131 100.121  13
   8  10   7 6053.11 347.984  13
   8  10   8 994.125 145.138  13
   8  11   2 7029.28 343.460  13
   8  11   3 19153.0 634.029  13
   8  11   4 5264.97 304.067  13
   8  11   5 10868.9 451.287  13
   8  11   6 1559.72 162.569  13
  -9   3   5 2417.99 177.397   8
  -9   3   4 2404.97 185.714   8
  -9   3   3 693.583 109.466   6
  -9   3   3 569.296 106.207   8
  -9   3   2 12384.3 466.553   6
  -9   3   2 12205.7 473.151   8
  -9   3   1 517.631 93.4208   6
  -9   3   1 414.090 91.9817   8
  -9   3   0 37514.2 992.941   6
  -9   3   0 38067.9 999.632   8
  -9   3  -1 7244.36 336.492   6
  -9   3  -1 6996.42 334.155   8
  -9   3  -2 12221.5 440.110   6
  -9   3  -2 10929.2 421.948   8
  -9   2   6 432.054 91.5605   8
  -9   2   5-100.195 67.9371   6
  -9   2   5 165.194 79.3473   8
  -9   2   4-0.60673 57.3426   6
  -9   2   4 120.047 73.7948   8
  -9   2   4-69.3238 73.1051  12
  -9   2   3 2790.14 218.036   6
  -9   2   3 2951.73 233.881   8
  -9   2   3 2238.65 186.053  12
  -9   2   2 661.267 113.756  12
  -9   2   2 957.274 134.844   6
  -9   2   2 1039.70 141.503   8
  -9   2   1 164.250 70.3630  12
  -9   2   1 300.673 93.5021   6
  -9   2   1 188.913 82.7061   8
  -9   2   0 5342.59 320.081   6
  -9   2   0 4810.02 311.618   8
  -9   2   0 4365.13 280.995  12
  -9   2  -1 245.303 75.1153  12
  -9   2  -1 88.3809 78.0263   6
  -9   2  -1 271.539 86.1835   8
  -9   2  -2 22723.8 726.692   6
  -9   2  -2 21755.4 714.266   8
  -9   2  -3 3383.06 240.630   6
  -9   2  -3 3286.00 235.485   8
  -9   2  -4 8116.75 367.800   6
  -9   2  -4 7857.79 362.514   8
  -9   2  -5 3157.69 202.626   6
  -9   2  -5 3123.84 202.836   8
  -9   1   7 1839.37 162.219   8
  -9   1   6 2819.60 221.767   8
  -9   1   6 2407.13 180.320  12
  -9   1   5 201.322 78.0391   8
  -9   1   5 244.707 89.1469  12
  -9   1   4 2391.23 202.249   6
  -9   1   4 2441.38 222.259   8
  -9   1   4 2473.47 210.175  12
  -9   1   3 222.824 79.8982  12
  -9   1   3 380.126 102.678   6
  -9   1   3 353.886 111.168   8
  -9   1   2 11758.1 513.953   6
  -9   1   2 11860.3 531.238   8
  -9   1   2 11367.3 512.914  12
  -9   1   1 5351.27 340.212   6
  -9   1   1 5129.20 340.715   8
  -9   1   1 5242.47 343.423  12
  -9   1   0 33030.1 998.628   6
  -9   1   0 32190.6 997.738   8
  -9   1   0 30794.8 984.826  12
  -9   1  -1 9643.04 475.268   6
  -9   1  -1 8931.68 460.546   8
  -9   1  -2 33677.9 980.894  11
  -9   1  -2 35583.7 1046.43   6
  -9   1  -2 33893.9 1024.58   8
  -9   1  -3 6126.56 338.514  11
  -9   1  -3 6378.78 370.060   6
  -9   1  -3 6065.76 357.412   8
  -9   1  -4 16736.0 586.059  11
  -9   1  -4 16307.1 619.041   6
  -9   1  -4 16663.8 616.296   8
  -9   1  -5-26.5921 58.9471  11
  -9   1  -5-11.1397 58.0613   6
  -9   1  -5 24.9080 55.3607   8
  -9   1  -6 800.560 109.806  11
  -9   1  -6 1087.65 132.575   6
  -9   0   7 20179.2 625.190   8
  -9   0   7 18986.3 608.125  12
  -9   0   6-84.8311 78.0435   8
  -9   0   6-25.8204 54.8003  12
  -9   0   5 32373.1 965.221   8
  -9   0   5 34060.2 982.831  12
  -9   0   4 1487.97 182.973  12
  -9   0   4 1734.42 190.509   8
  -9   0   3 39998.3 1164.06   8
  -9   0   3 41564.0 1194.20  12
  -9   0   2 1621.60 202.668  12
  -9   0   2 1924.91 204.686   6
  -9   0   2 1491.91 190.008   8
  -9   0   1 23979.2 821.534   6
  -9   0   1 23780.0 839.253   8
  -9   0   1 23484.5 853.942  12
  -9   0   0 1623.22 213.326  12
  -9   0   0 1571.45 194.237   6
  -9   0   0 1581.04 201.749   8
  -9   0  -1 29528.4 943.345  11
  -9   0  -1 27229.7 929.888   6
  -9   0  -1 28417.5 939.202   8
  -9   0  -2 7385.49 419.411  11
  -9   0  -2 7346.88 427.307   6
  -9   0  -2 6859.79 410.400   8
  -9   0  -3 33794.5 1023.33  11
  -9   0  -3 32957.1 1038.59   6
  -9   0  -3 33023.7 1022.77   8
  -9   0  -4 16358.4 629.932  11
  -9   0  -4 15163.0 630.129   6
  -9   0  -5 1796.85 191.487  11
  -9   0  -5 2037.34 209.748   6
  -9   0  -6 2997.36 231.351  11
  -9   0  -6 2794.76 231.175   6
  -9   0  -7 68.0594 58.4947  11
  -9   0  -7 40.2146 62.9653   6
  -9   0  -8 2567.63 177.156  11
  -9   0  -8 2672.56 189.367   6
  -9  -1   8 10822.3 412.892  12
  -9  -1   7 3548.96 247.023  12
  -9  -1   6 22246.6 746.745  12
  -9  -1   5 623.590 124.722   8
  -9  -1   5 325.483 102.565  12
  -9  -1   4 2138.84 214.639   8
  -9  -1   4 2581.45 249.657  12
  -9  -1   3 92.5742 83.8630  12
  -9  -1   3 189.390 90.2015   8
  -9  -1   2 611.119 149.903  12
  -9  -1   2 764.260 140.927   8
  -9  -1   1 536.186 136.325  12
  -9  -1   1 379.385 95.4593   6
  -9  -1   1 527.068 133.536   8
  -9  -1   0 3103.02 271.195   6
  -9  -1   0 2900.71 265.970   8
  -9  -1   0 3118.34 303.172  12
  -9  -1  -1 3197.61 293.438  11
  -9  -1  -1 2834.87 262.346   6
  -9  -1  -1 3208.17 277.040   8
  -9  -1  -2 95.2395 104.255  11
  -9  -1  -2 91.8563 92.1866   6
  -9  -1  -2-0.47073 74.0630   8
  -9  -1  -3 24968.4 872.038  11
  -9  -1  -3 23910.2 857.778   6
  -9  -1  -3 22918.1 824.545   8
  -9  -1  -4 411.334 128.440  11
  -9  -1  -4 634.881 137.626   6
  -9  -1  -5 20757.0 758.639  11
  -9  -1  -6 1547.21 188.022  11
  -9  -1  -7 12996.4 528.250  11
  -9  -1  -8 306.214 86.0744  11
  -9  -1  -9 24718.7 684.120  11
  -9  -1  -9 24250.1 697.769   6
  -9  -2   8 7435.70 345.372  12
  -9  -2   7 751.576 125.411  12
  -9  -2   6 167.161 85.9697  12
  -9  -2   5 7622.87 428.560  12
  -9  -2   4 1608.86 203.437  12
  -9  -2   3 14189.3 648.639  12
  -9  -2   2 912.888 168.177  12
  -9  -2   1 13341.6 646.109  12
  -9  -2   0 288.748 123.915  12
  -9  -2  -1 35809.0 1131.58  11
  -9  -2  -1 32578.6 1031.15   6
  -9  -2  -1 33099.6 1030.75   9
  -9  -2  -1 34363.2 1149.45  12
  -9  -2  -2 4.88170 120.897  11
  -9  -2  -2 66.7011 96.1276   6
  -9  -2  -2 29.0380 82.1535   9
  -9  -2  -2-146.999 105.777   8
  -9  -2  -3 34283.1 1093.96  11
  -9  -2  -3 31106.3 1034.08   6
  -9  -2  -3 30398.8 1003.53   9
  -9  -2  -3 34941.9 1035.54   8
  -9  -2  -4 2509.49 264.188  11
  -9  -2  -4 2500.77 246.327   9
  -9  -2  -5 12258.9 574.760  11
  -9  -2  -5 11737.7 532.907   9
  -9  -2  -6 1571.76 196.485  11
  -9  -2  -6 1307.48 174.466   9
  -9  -2  -7 6073.70 355.474  11
  -9  -2  -7 4639.30 300.346   9
  -9  -2  -8 3246.58 240.937  11
  -9  -2  -8 2321.60 198.971   9
  -9  -2  -9 4544.13 262.039  11
  -9  -3   8 21953.9 679.368  12
  -9  -3   7 2407.40 209.786  12
  -9  -3   6 59273.3 1515.51  12
  -9  -3   5 214.480 88.8825   9
  -9  -3   5 40.2525 77.2421  12
  -9  -3   4 22308.5 751.924   9
  -9  -3   4 22932.0 834.831  12
  -9  -3   3 2139.04 240.928  12
  -9  -3   3 1727.34 196.861   9
  -9  -3   2 2378.26 252.417  12
  -9  -3   2 3195.60 268.200   9
  -9  -3   1 1042.75 191.670  12
  -9  -3   1 796.617 148.955   9
  -9  -3   0 6946.69 428.305   9
  -9  -3   0 7485.09 475.720  12
  -9  -3  -1 679.586 163.142  12
  -9  -3  -1 621.656 170.367  11
  -9  -3  -1 425.558 125.404   9
  -9  -3  -2 13526.7 631.857  11
  -9  -3  -2 12114.9 596.455   9
  -9  -3  -2 12548.9 629.911  12
  -9  -3  -3 3501.37 318.090  11
  -9  -3  -3 2631.85 267.743   9
  -9  -3  -4 23952.7 868.072  11
  -9  -3  -4 21119.3 827.151   9
  -9  -3  -5 1329.98 188.837  11
  -9  -3  -5 1443.86 193.066   9
  -9  -3  -6 4108.02 315.134  11
  -9  -3  -6 3380.81 291.975   9
  -9  -3  -7 721.854 134.629  11
  -9  -3  -7 322.519 101.190   9
  -9  -3  -8 1508.93 174.211  11
  -9  -3  -8 1092.79 157.729   9
  -9  -3  -9 8358.57 375.740  11
  -9  -3  -9 7506.06 367.730   9
  -9  -4   8 6112.72 304.607  12
  -9  -4   7 15032.5 507.044   9
  -9  -4   7 16355.7 581.197  12
  -9  -4   6 834.988 132.713   9
  -9  -4   6 776.529 131.265  12
  -9  -4   5 30754.3 918.166   9
  -9  -4   5 31431.2 982.448  12
  -9  -4   4 231.051 88.7667   9
  -9  -4   4 118.685 91.2258  12
  -9  -4   3 4181.50 312.815   9
  -9  -4   3 4658.00 347.959  12
  -9  -4   2 595.620 135.408  12
  -9  -4   2 619.730 124.324   9
  -9  -4   1 5476.36 378.141   9
  -9  -4   1 5715.03 400.733  12
  -9  -4   0 71.6411 79.6694  12
  -9  -4   0-39.3430 92.5192   9
  -9  -4  -1 3598.92 322.876   9
  -9  -4  -1 3524.63 320.882  12
  -9  -4  -2 5058.31 376.335  11
  -9  -4  -2 4951.40 379.475   9
  -9  -4  -2 4719.74 372.539  12
  -9  -4  -3 2897.16 282.594  11
  -9  -4  -3 2361.26 265.797   9
  -9  -4  -3 2711.33 274.319  12
  -9  -4  -4 30772.3 1016.26  11
  -9  -4  -4 30872.3 1050.02   9
  -9  -4  -4 28274.7 987.327  12
  -9  -4  -5 2047.71 234.495  11
  -9  -4  -5 2532.05 276.392   9
  -9  -4  -6 39357.4 1164.32  11
  -9  -4  -6 40234.4 1222.22   9
  -9  -4  -7 2033.21 213.610  11
  -9  -4  -7 2151.02 234.229   9
  -9  -4  -8 12408.7 504.686  11
  -9  -4  -8 11735.0 535.906   9
  -9  -4  -9 5510.20 297.099  11
  -9  -4  -9 5490.98 330.332   9
  -9  -4 -10 2276.03 189.199   9
  -9  -5   8 4346.81 234.941  12
  -9  -5   7 7259.21 325.639   9
  -9  -5   7 7806.42 359.104  12
  -9  -5   6 4463.66 274.058   9
  -9  -5   6 5045.13 305.452  12
  -9  -5   5 425.349 100.749   9
  -9  -5   5 286.577 84.5721  12
  -9  -5   4 40.5060 69.2370   9
  -9  -5   4 18.7167 75.4907  12
  -9  -5   3 4522.46 331.757   9
  -9  -5   3 5229.56 354.138  12
  -9  -5   2 137.139 97.0869   9
  -9  -5   2 49.9187 72.1508  12
  -9  -5   1 4486.39 349.305   9
  -9  -5   1 4424.08 341.175  12
  -9  -5   0 8568.03 496.141   9
  -9  -5   0 8267.45 467.936  12
  -9  -5  -1 3067.82 290.984   9
  -9  -5  -1 3207.06 294.971  12
  -9  -5  -2 34941.4 1155.47   9
  -9  -5  -2 34336.3 1094.63  12
  -9  -5  -3 346.391 114.591  12
  -9  -5  -3 437.409 141.257   9
  -9  -5  -4 15282.7 651.202  11
  -9  -5  -4 16368.0 724.717   9
  -9  -5  -4 15738.5 650.236  12
  -9  -5  -5 11012.4 526.070  11
  -9  -5  -5 11592.2 591.702   9
  -9  -5  -5 10864.0 509.710  12
  -9  -5  -6 13059.4 559.046  11
  -9  -5  -6 12455.9 608.588   9
  -9  -5  -7 7539.38 389.495  11
  -9  -5  -7 7115.08 435.716   9
  -9  -5  -8 7911.91 375.801  11
  -9  -5  -8 7827.41 441.111   9
  -9  -5  -9 3480.04 269.338   9
  -9  -5 -10 712.375 117.758   9
  -9  -6   7 13439.4 445.592   9
  -9  -6   7 12673.7 444.400  12
  -9  -6   6 3820.66 243.547   9
  -9  -6   6 3406.89 229.209  12
  -9  -6   5 14058.9 539.169   9
  -9  -6   5 13268.8 522.038  12
  -9  -6   4 491.583 114.938   9
  -9  -6   4 616.015 124.781  12
  -9  -6   3 17735.9 680.377   9
  -9  -6   3 16600.6 641.664  12
  -9  -6   2 8489.50 465.050   9
  -9  -6   2 7954.96 425.967  12
  -9  -6   1 35049.0 1097.76   9
  -9  -6   1 32169.8 1011.58  12
  -9  -6   0 18536.4 755.413   9
  -9  -6   0 16997.3 673.616  12
  -9  -6  -1 34395.6 1120.45   9
  -9  -6  -1 31802.8 997.618  12
  -9  -6  -2 4004.95 346.528   9
  -9  -6  -2 4162.32 302.014  12
  -9  -6  -3 8345.30 500.376   9
  -9  -6  -4 1577.22 225.639   9
  -9  -6  -5 19663.9 804.356   9
  -9  -6  -6 10430.0 548.252   9
  -9  -6  -7 5997.50 396.706   9
  -9  -6  -8 13768.9 596.417   9
  -9  -6  -9 432.872 107.212   9
  -9  -6 -10 2827.76 217.488   9
  -9  -7   6 4135.31 233.067   9
  -9  -7   5 298.206 84.5917   9
  -9  -7   5 387.656 87.4155  12
  -9  -7   4 38646.0 1021.59   9
  -9  -7   4 33066.4 925.157  12
  -9  -7   3 258.478 99.2717   9
  -9  -7   3 372.452 87.9927  12
  -9  -7   2 33395.8 1010.35   9
  -9  -7   2 31253.1 908.483  12
  -9  -7   1 1087.47 169.247   9
  -9  -7   0 32297.0 1043.77   9
  -9  -7  -1 7870.71 460.503   9
  -9  -7  -2 4465.25 348.693   9
  -9  -7  -3 8090.55 476.050   9
  -9  -7  -4 1950.98 236.176   9
  -9  -7  -5 8847.20 490.790   9
  -9  -7  -6 100.210 95.7936   9
  -9  -7  -7 13485.4 587.057   9
  -9  -7  -8 115.502 71.1041   9
  -9  -7  -9 9116.34 418.521   9
  -9  -7 -10 541.681 100.296   9
  -9  -8   5 132.808 55.2666   9
  -9  -8   4 6519.30 319.600   9
  -9  -8   3 1898.17 181.366   9
  -9  -8   2 78.2374 60.8295   9
  -9  -8   1 534.203 119.445   9
  -9  -8   0 4082.62 298.177   9
  -9  -8  -1 1033.60 162.153   9
  -9  -8  -2 18367.1 708.802   9
  -9  -8  -3 9432.57 483.295   9
  -9  -8  -4 7902.35 435.382   9
  -9  -8  -5 6933.60 399.617   9
  -9  -8  -6 10037.5 479.235   9
  -9  -8  -7 1061.23 149.109   9
  -9  -8  -8 5362.85 311.056   9
  -9  -8  -9 921.736 117.990   9
  -9  -9   3 130.597 64.7467   9
  -9  -9   2 14476.5 503.092   9
  -9  -9   1 562.553 113.543   9
  -9  -9   0 28958.3 847.722   9
  -9  -9  -1 2248.33 202.852   9
  -9  -9  -2 45116.3 1192.02   9
  -9  -9  -3 1239.03 164.574   9
  -9  -9  -4 5950.03 336.980   9
  -9  -9  -5 653.427 123.634   9
  -9  -9  -6 1760.27 174.745   9
  -9  -9  -7 17.6497 54.4431   9
 -10   0   2 12318.8 443.754  12
 -10   0   1 563.196 94.5235  12
 -10   0   0 23195.1 692.206  12
 -10   0  -1 107.641 60.7743  12
 -10   0  -2 31396.8 849.445  12
 -10   0  -3 294.572 73.7808  12
 -10  -1   4 5466.40 274.882  12
 -10  -1   3 6643.66 324.094  12
 -10  -1   2-51.9228 54.9827  12
 -10  -1   1 28599.8 845.207  12
 -10  -1   0 1426.99 162.459  12
 -10  -1  -1 22250.7 717.665  12
 -10  -1  -2 5476.67 272.933   6
 -10  -1  -2 5324.06 306.839  12
 -10  -1  -3 3986.31 229.407   6
 -10  -1  -3 3863.55 252.961  12
 -10  -1  -4 6524.19 323.332  12
 -10  -2   5 5745.59 279.193  12
 -10  -2   4 1016.16 126.532  12
 -10  -2   3 3280.93 234.286  12
 -10  -2   2 226.342 79.8537  12
 -10  -2   1 1151.87 150.134  12
 -10  -2   0 4564.55 300.490  12
 -10  -2  -1 1050.16 143.943  12
 -10  -2  -2 22356.3 738.961  12
 -10  -2  -3 103.303 75.3986  12
 -10  -2  -4 12533.9 441.048   6
 -10  -2  -4 12299.9 483.856  12
 -10  -2  -5 728.999 112.807  12
 -10  -2  -5 898.055 123.114  11
 -10  -2  -6 136.292 47.6731  11
 -10  -3   5 9626.94 383.616  12
 -10  -3   4 38.8943 53.9319  12
 -10  -3   3 9069.89 411.789  12
 -10  -3   2 674.188 121.126  12
 -10  -3   1 27141.9 846.849  12
 -10  -3   0 727.469 134.511  12
 -10  -3  -1 41190.4 1138.38  12
 -10  -3  -2 173.309 92.3384  12
 -10  -3  -3 34747.3 988.719  12
 -10  -3  -4 2522.58 189.160   9
 -10  -3  -4 3244.56 235.694  12
 -10  -3  -5 7682.67 356.799  12
 -10  -3  -6 1173.12 130.669  11
 -10  -4   5 35.4276 48.3681  12
 -10  -4   4 16413.7 556.285  12
 -10  -4   3 246.026 67.4819   9
 -10  -4   3 335.343 89.6862  12
 -10  -4   2 16411.3 550.971   9
 -10  -4   2 18432.5 627.161  12
 -10  -4   1 379.039 91.6695   9
 -10  -4   1 569.798 117.164  12
 -10  -4   0 13193.6 506.035   9
 -10  -4   0 13960.0 550.312  12
 -10  -4  -1 2196.07 196.176   9
 -10  -4  -1 2898.38 232.412  12
 -10  -4  -2 13.1244 59.3352  12
 -10  -4  -2-47.3286 75.4999   9
 -10  -4  -3 976.460 141.657  12
 -10  -4  -3 726.937 117.823   9
 -10  -4  -4 1780.43 174.686  12
 -10  -4  -4 1800.83 179.327   9
 -10  -4  -5 4450.61 268.567   9
 -10  -4  -5 4256.13 250.104  12
 -10  -4  -6 1324.27 139.035   9
 -10  -5   4 5584.34 279.140  12
 -10  -5   3 40.9379 52.7802   9
 -10  -5   3 74.8362 62.5172  12
 -10  -5   2 1246.38 139.557   9
 -10  -5   2 1313.30 147.817  12
 -10  -5   1 48.1956 75.7160   9
 -10  -5   1-18.4416 56.5011  12
 -10  -5   0 259.760 82.8076   9
 -10  -5   0 193.977 72.0962  12
 -10  -5  -1 3168.76 239.897   9
 -10  -5  -1 3374.31 239.778  12
 -10  -5  -2 606.219 118.329  12
 -10  -5  -2 740.718 125.460   9
 -10  -5  -3 7992.23 392.577   9
 -10  -5  -3 6978.76 344.927  12
 -10  -5  -4 161.247 84.1331   9
 -10  -5  -5 6049.75 328.218   9
 -10  -5  -6 3858.49 247.420   9
 -10  -5  -7 2895.65 198.760   9
 -10  -6   3 2684.98 184.751   9
 -10  -6   2 8854.88 375.110   9
 -10  -6   2 7844.80 334.639  12
 -10  -6   1 864.039 123.126   9
 -10  -6   1 627.224 104.209  12
 -10  -6   0 13640.3 522.526   9
 -10  -6   0 12894.2 470.291  12
 -10  -6  -1 4014.35 271.390   9
 -10  -6  -2 14310.8 555.649   9
 -10  -6  -3 1984.47 195.359   9
 -10  -6  -4 32706.9 944.555   9
 -10  -6  -5 173.775 79.4472   9
 -10  -6  -6 26594.6 779.989   9
 -10  -6  -7 2224.47 175.318   9
 -10  -7   2-101.464 62.9991   9
 -10  -7   1 2916.68 206.271   9
 -10  -7   0 1625.58 162.878   9
 -10  -7  -1 10994.7 454.068   9
 -10  -7  -2 2010.28 184.779   9
 -10  -7  -3 9814.85 429.516   9
 -10  -7  -4 3207.38 230.630   9
 -10  -7  -5 15677.4 551.761   9
 -10  -7  -6 1165.05 131.751   9
 -10  -8   0 1087.38 124.552   9
 -10  -8  -1 1450.95 142.990   9
 -10  -8  -2 27.3248 54.4291   9
 -10  -8  -3 2697.46 197.074   9
 -10  -8  -4 2773.06 195.274   9
 -10  -8  -5 3165.81 203.553   9
   0   0   0    0.00    0.00   0

TITL hasj200807a in P-1
REM P-1 (#2 in standard setting)
CELL 1.54184   8.665926  11.107102  14.791340  76.3761  86.9407  72.4035
ZERR    3.00   0.000479   0.000643   0.000771   0.0047   0.0044   0.0051
LATT  1
SFAC C H N Si
UNIT 72.00 162.00 3.00 6.00
TREF
HKLF 4
END
;
_shelx_hkl_checksum              14767
_olex2_date_sample_data_collection 2020-08-07
_olex2_submission_special_instructions 'No special instructions were received'
_oxdiff_exptl_absorpt_empirical_details 
;
Empirical correction (ABSPACK) includes:
- Absorption correction using spherical harmonics
- Frame scaling
;
_oxdiff_exptl_absorpt_empirical_full_max 1.188
_oxdiff_exptl_absorpt_empirical_full_min 0.873
####################################################################### 
# 
# This file contains crystal structure data downloaded from the 
# Cambridge Structural Database (CSD) hosted by the Cambridge 
# Crystallographic Data Centre (CCDC).
# 
# Full information about CCDC data access policies and citation 
# guidelines are available at http://www.ccdc.cam.ac.uk/access/V1 
# 
# Audit and citation data items may have been added by the CCDC. 
# Please retain this information to preserve the provenance of 
# this file and to allow appropriate attribution of the data. 
# 
#######################################################################

data_hasj210730a
_database_code_depnum_ccdc_archive 'CCDC 2321295'
loop_
_audit_author_name
_audit_author_address
'Sjoerd Harder'
;FAU
Germany
;
_audit_update_record             
;
2023-12-22 deposited with the CCDC.	2024-02-20 downloaded from the CCDC.
;
_audit_creation_date             2022-07-25
_audit_creation_method           
;
Olex2 1.5
(compiled 2022.04.07 svn.rca3783a0 for OlexSys, GUI svn.r6498)
;
_shelx_SHELXL_version_number     2019/2
_chemical_name_common            ?
_chemical_name_systematic        ?
_chemical_formula_moiety         'C20 H40 K O8, C24 H54 N Si2'
_chemical_formula_sum            'C44 H94 K N O8 Si2'
_chemical_formula_weight         860.48
_chemical_melting_point          ?
_chemical_oxdiff_formula         C44H94KNO8Si2
loop_
_atom_type_symbol
_atom_type_description
_atom_type_scat_dispersion_real
_atom_type_scat_dispersion_imag
_atom_type_scat_source
C C 0.0181 0.0091 'International Tables Vol C Tables 4.2.6.8 and 6.1.1.4'
H H 0.0000 0.0000 'International Tables Vol C Tables 4.2.6.8 and 6.1.1.4'
K K 0.3868 1.0657 'International Tables Vol C Tables 4.2.6.8 and 6.1.1.4'
N N 0.0311 0.0180 'International Tables Vol C Tables 4.2.6.8 and 6.1.1.4'
O O 0.0492 0.0322 'International Tables Vol C Tables 4.2.6.8 and 6.1.1.4'
Si Si 0.2541 0.3302 'International Tables Vol C Tables 4.2.6.8 and 6.1.1.4'

_shelx_space_group_comment       
;
The symmetry employed for this shelxl refinement is uniquely defined
by the following loop, which should always be used as a source of
symmetry information in preference to the above space-group names.
They are only intended as comments.
;
_space_group_crystal_system      triclinic
_space_group_IT_number           2
_space_group_name_H-M_alt        'P -1'
_space_group_name_Hall           '-P 1'
loop_
_space_group_symop_operation_xyz
'x, y, z'
'-x, -y, -z'

_cell_length_a                   10.7820(2)
_cell_length_b                   15.4196(3)
_cell_length_c                   23.6530(4)
_cell_angle_alpha                80.1846(15)
_cell_angle_beta                 78.8889(16)
_cell_angle_gamma                83.5830(15)
_cell_volume                     3789.54(12)
_cell_formula_units_Z            3
_cell_measurement_reflns_used    13364
_cell_measurement_temperature    100.0(3)
_cell_measurement_theta_max      72.2800
_cell_measurement_theta_min      2.8850
_shelx_estimated_absorpt_T_max   0.661
_shelx_estimated_absorpt_T_min   0.516
_exptl_absorpt_coefficient_mu    1.739
_exptl_absorpt_correction_T_max  1.000
_exptl_absorpt_correction_T_min  0.361
_exptl_absorpt_correction_type   gaussian
_exptl_absorpt_process_details   
;
CrysAlisPro 1.171.41.113a (Rigaku Oxford Diffraction, 2021)
Numerical absorption correction based on gaussian integration over
a multifaceted crystal model
Empirical absorption correction using spherical harmonics,
implemented in SCALE3 ABSPACK scaling algorithm.
;
_exptl_absorpt_special_details   ?
_exptl_crystal_colour            'clear colourless'
_exptl_crystal_colour_lustre     clear
_exptl_crystal_colour_modifier   .
_exptl_crystal_colour_primary    colourless
_exptl_crystal_density_diffrn    1.131
_exptl_crystal_density_meas      ?
_exptl_crystal_density_method    ?
_exptl_crystal_description       block
_exptl_crystal_F_000             1428
loop_
_exptl_crystal_face_index_h
_exptl_crystal_face_index_k
_exptl_crystal_face_index_l
_exptl_crystal_face_perp_dist
-2 0 13 0.1288
1 -9 -3 0.1213
5 -1 12 0.2277
-4 7 1 0.1864
-2 -1 -1 0.2416
5 8 4 0.1730
1 0 0 0.1705
-1 1 -15 0.0890
-5 5 7 0.1748
3 7 13 0.1951
0 -8 6 0.1057
3 -7 6 0.1399
3 8 -5 0.1484
-3 7 -6 0.1557
-5 -3 -12 0.1939
3 -4 -11 0.1128
-3 -8 -10 0.1805
-1 -9 3 0.1214
0 -7 9 0.1013
-2 1 14 0.1286
-4 4 10 0.1595

_exptl_crystal_size_max          0.439
_exptl_crystal_size_mid          0.326
_exptl_crystal_size_min          0.26
loop_
_exptl_oxdiff_crystal_face_indexfrac_h
_exptl_oxdiff_crystal_face_indexfrac_k
_exptl_oxdiff_crystal_face_indexfrac_l
_exptl_oxdiff_crystal_face_x
_exptl_oxdiff_crystal_face_y
_exptl_oxdiff_crystal_face_z
-2.2177 -0.3606 13.1827 -0.2158 -0.8995 0.3798
1.4884 -9.4506 -2.7621 -0.9033 0.2158 -0.3707
5.1399 -0.7703 11.6251 -0.1668 -0.6930 -0.7014
-4.3600 7.0329 1.2733 0.6500 -0.1547 0.7440
-1.9994 -1.0026 -0.9893 -0.1085 0.0385 0.2703
4.9420 7.8327 3.7746 0.7909 -0.1901 -0.5817
1.0000 0.0012 -0.0070 0.0099 0.0145 -0.1451
-1.2220 0.6378 -14.9309 0.2312 0.9661 0.1150
-4.5244 4.9032 7.0114 0.3654 -0.5323 0.7636
2.9263 6.6456 12.5357 0.5469 -0.7942 -0.2648
0.2323 -8.4113 5.9859 -0.9158 -0.3798 -0.1308
3.4908 -7.1122 5.5924 -0.7487 -0.3099 -0.5861
2.6367 7.9162 -5.1733 0.8841 0.3672 -0.2890
-3.4926 7.1108 -5.5917 0.7485 0.3098 0.5863
-5.4955 -2.8538 -11.5128 -0.2026 0.6855 0.6993
2.9753 -4.0256 -11.4546 -0.2389 0.8023 -0.5471
-3.1841 -7.8339 -10.4952 -0.6934 0.6577 0.2942
-0.9361 -9.3508 2.7677 -0.9831 -0.1828 0.0092
-0.2594 -7.1243 8.6904 -0.8235 -0.5667 -0.0272
-1.8092 0.5946 13.7614 -0.1226 -0.9333 0.3376
-3.6929 3.7464 10.2966 0.2177 -0.7356 0.6415

_exptl_transmission_factor_max   ?
_exptl_transmission_factor_min   ?
_diffrn_reflns_av_R_equivalents  0.0352
_diffrn_reflns_av_unetI/netI     0.0415
_diffrn_reflns_Laue_measured_fraction_full 0.999
_diffrn_reflns_Laue_measured_fraction_max 0.973
_diffrn_reflns_limit_h_max       8
_diffrn_reflns_limit_h_min       -13
_diffrn_reflns_limit_k_max       19
_diffrn_reflns_limit_k_min       -19
_diffrn_reflns_limit_l_max       28
_diffrn_reflns_limit_l_min       -28
_diffrn_reflns_number            28075
_diffrn_reflns_point_group_measured_fraction_full 0.999
_diffrn_reflns_point_group_measured_fraction_max 0.973
_diffrn_reflns_theta_full        67.684
_diffrn_reflns_theta_max         72.266
_diffrn_reflns_theta_min         2.918
_diffrn_ambient_environment      N~2~
_diffrn_ambient_temperature      100.0(3)
_diffrn_detector                 'CCD plate'
_diffrn_detector_area_resol_mean 5.2903
_diffrn_detector_type            AtlasS2
_diffrn_measured_fraction_theta_full 0.999
_diffrn_measured_fraction_theta_max 0.973
_diffrn_measurement_details      
;
List of Runs (angles in degrees, time in seconds):

  # Type    Start    End  Width  t~exp~   \w     \q     \k     \f   Frames
#--------------------------------------------------------------------------
  1  \w   -113.00 -12.00   1.00    1.00    --  -40.61 -57.00 120.00  101
  2  \w    -69.00  33.00   1.00    1.00    --  -40.61  57.00 -90.00  102
  3  \w    -65.00  34.00   1.00    1.00    --  -40.61  38.00  60.00   99
  4  \w     27.00  97.00   1.00    1.00    --   40.61-125.00  60.00   70
  5  \w     76.00 178.00   1.00    2.03    --  104.57  30.00  60.00  102
  6  \w     28.00 109.00   1.00    2.03    --  104.57-111.00-180.00   81
  7  \w     76.00 178.00   1.00    2.03    --  104.57  30.00 -30.00  102
  8  \w     28.00 133.00   1.00    2.03    --  104.57 -30.00   0.00  105
  9  \w     22.00 106.00   1.00    2.03    --  104.57 -94.00-120.00   84
 10  \w     32.00 134.00   1.00    2.03    --  104.57 -61.00-120.00  102
 11  \w    104.00 178.00   1.00    2.03    --  104.57 111.00 -30.00   74
 12  \w     38.00  65.00   1.00    2.03    --  104.57-126.00  41.00   27
 13  \w     84.00 113.00   1.00    2.03    --  104.57-126.00  41.00   29
 14  \w     50.00  77.00   1.00    2.03    --  104.57 -45.00 120.00   27
 15  \w     89.00 130.00   1.00    2.03    --  104.57 -45.00 120.00   41
 16  \w     48.00 135.00   1.00    2.03    --  104.57 -77.00   0.00   87
;
_diffrn_measurement_device       'four-circle diffractometer'
_diffrn_measurement_device_type  'SuperNova, Dual, Cu at home/near, AtlasS2'
_diffrn_measurement_method       '\w scans'
_diffrn_orient_matrix_type       
'CrysAlisPro convention (1999,Acta A55,543-557)'
_diffrn_orient_matrix_UB_11      0.0097221000
_diffrn_orient_matrix_UB_12      0.1006161000
_diffrn_orient_matrix_UB_13      -0.0119803000
_diffrn_orient_matrix_UB_21      0.0140418000
_diffrn_orient_matrix_UB_22      -0.0013616000
_diffrn_orient_matrix_UB_23      -0.0659115000
_diffrn_orient_matrix_UB_31      -0.1450978000
_diffrn_orient_matrix_UB_32      0.0149700000
_diffrn_orient_matrix_UB_33      0.0048125000
_diffrn_radiation_monochromator  mirror
_diffrn_radiation_probe          x-ray
_diffrn_radiation_type           'Cu K\a'
_diffrn_radiation_wavelength     1.54184
_diffrn_source                   'micro-focus sealed X-ray tube'
_diffrn_source_type              'SuperNova (Cu) X-ray Source'
_reflns_Friedel_coverage         0.000
_reflns_Friedel_fraction_full    .
_reflns_Friedel_fraction_max     .
_reflns_number_gt                12634
_reflns_number_total             14567
_reflns_special_details          
;
 Reflections were merged by SHELXL according to the crystal
 class for the calculation of statistics and refinement.
 
 _reflns_Friedel_fraction is defined as the number of unique
 Friedel pairs measured divided by the number that would be
 possible theoretically, ignoring centric projections and
 systematic absences.
;
_reflns_threshold_expression     'I > 2\s(I)'
_computing_cell_refinement       'CrysAlisPro 1.171.41.113a (Rigaku OD, 2021)'
_computing_data_collection       'CrysAlisPro 1.171.41.113a (Rigaku OD, 2021)'
_computing_data_reduction        'CrysAlisPro 1.171.41.113a (Rigaku OD, 2021)'
_computing_molecular_graphics    'Olex2 1.5 (Dolomanov et al., 2009)'
_computing_publication_material  'Olex2 1.5 (Dolomanov et al., 2009)'
_computing_structure_refinement  'SHELXL 2019/2 (Sheldrick, 2015)'
_computing_structure_solution    'SHELXT 2018/2 (Sheldrick, 2018)'
_refine_diff_density_max         0.313
_refine_diff_density_min         -0.420
_refine_diff_density_rms         0.052
_refine_ls_extinction_coef       .
_refine_ls_extinction_method     none
_refine_ls_goodness_of_fit_ref   1.022
_refine_ls_hydrogen_treatment    constr
_refine_ls_matrix_type           full
_refine_ls_number_parameters     979
_refine_ls_number_reflns         14567
_refine_ls_number_restraints     739
_refine_ls_R_factor_all          0.0486
_refine_ls_R_factor_gt           0.0420
_refine_ls_restrained_S_all      1.028
_refine_ls_shift/su_max          0.001
_refine_ls_shift/su_mean         0.000
_refine_ls_structure_factor_coef Fsqd
_refine_ls_weighting_details     
'w=1/[\s^2^(Fo^2^)+(0.0676P)^2^+0.5872P] where P=(Fo^2^+2Fc^2^)/3'
_refine_ls_weighting_scheme      calc
_refine_ls_wR_factor_gt          0.1123
_refine_ls_wR_factor_ref         0.1200
_refine_special_details          ?
_olex2_refinement_description    
;
1. Fixed Uiso
 At 1.2 times of:
  All C(H,H) groups, All C(H,H,H,H) groups
 At 1.5 times of:
  All C(H,H,H) groups, All C(H,H,H,H,H,H) groups
2. Restrained distances
 Si1-C35 \\sim Si1-C35A \\sim Si1-C39A \\sim Si1-C39 \\sim Si1-C31A \\sim
Si1-C31
 with sigma of 0.02
 C38-C35 \\sim C38A-C35A \\sim C36A-C35A \\sim C36-C35 \\sim C37A-C35A \\sim
C37-C35 \\sim C34-C31 ~
 C34-C31A \\sim C32A-C31A \\sim C33A-C31A \\sim C32-C31 \\sim C33-C31 \\sim
C42A-C39A \\sim C42-C39 ~
 C40-C39 \\sim C40A-C39A \\sim C41-C39 \\sim C41A-C39A
 with sigma of 0.02
 K2-O12 \\sim K2-O12A
 with sigma of 0.02
 C28A-C29A \\sim C29-C28 \\sim C8-C9 \\sim C8A-C9A \\sim C25A-C24A \\sim C25-C24
 with sigma of 0.02
 C28-C27 \\sim C27A-C28A \\sim C29A-C30A \\sim C30-C29 \\sim C24-C23 \\sim
C24A-C23 \\sim C26-C25A ~
 C26-C25 \\sim C8A-C7 \\sim C8-C7 \\sim C10-C9A \\sim C10-C9
 with sigma of 0.02
 O12A-C27A \\sim O12-C27 \\sim O12A-C30A \\sim O12-C30
 with sigma of 0.02
3. Uiso/Uaniso restraints and constraints
O11 \\sim C23 \\sim C26 \\sim C24 \\sim C25 \\sim C24A \\sim C25A: within 3A
with sigma of 0.03 and sigma for terminal atoms of 0.06 within 3A
O12 \\sim C27 \\sim C28 \\sim C29 \\sim C30 \\sim O12A \\sim C27A \\sim C28A
\\sim C29A \\sim C30A: within 4A with sigma of 0.02 and sigma for terminal
atoms of 0.04 within 4A
4. Rigid body (RIGU) restrains
 C39, C42, C39A, C42A
 with sigma for 1-2 distances of 0.004 and sigma for 1-3 distances of 0.004
 O11, C23, C26, C24, C25, C24A, C25A
 with sigma for 1-2 distances of 0.004 and sigma for 1-3 distances of 0.004
 O12A, C27A, C28A, C29A, C30A
 with sigma for 1-2 distances of 0.004 and sigma for 1-3 distances of 0.004
5. Others
 Sof(H34D)=Sof(H34E)=Sof(H34F)=Sof(C31)=Sof(C32)=Sof(H32D)=Sof(H32E)=Sof(H32F)=
 Sof(C33)=Sof(H33D)=Sof(H33E)=Sof(H33F)=Sof(C35A)=Sof(C36A)=Sof(H36D)=Sof(H36E)=
 Sof(H36F)=Sof(C37A)=Sof(H37D)=Sof(H37E)=Sof(H37F)=Sof(C38A)=Sof(H38D)=
 Sof(H38E)=Sof(H38F)=Sof(C39A)=Sof(C40A)=Sof(H40D)=Sof(H40E)=Sof(H40F)=
 Sof(C41A)=Sof(H41D)=Sof(H41E)=Sof(H41F)=Sof(C42A)=Sof(H42D)=Sof(H42E)=
 Sof(H42F)=1-FVAR(1)
 Sof(H34A)=Sof(H34B)=Sof(H34C)=Sof(C31A)=Sof(C32A)=Sof(H32A)=Sof(H32B)=
 Sof(H32C)=Sof(C33A)=Sof(H33A)=Sof(H33B)=Sof(H33C)=Sof(C35)=Sof(C36)=Sof(H36A)=
 Sof(H36B)=Sof(H36C)=Sof(C37)=Sof(H37A)=Sof(H37B)=Sof(H37C)=Sof(C38)=Sof(H38A)=
 Sof(H38B)=Sof(H38C)=Sof(C39)=Sof(C40)=Sof(H40A)=Sof(H40B)=Sof(H40C)=Sof(C41)=
 Sof(H41A)=Sof(H41B)=Sof(H41C)=Sof(C42)=Sof(H42A)=Sof(H42B)=Sof(H42C)=FVAR(1)
 Sof(H23C)=Sof(H23D)=Sof(H26C)=Sof(H26D)=Sof(C24A)=Sof(H24C)=Sof(H24D)=
 Sof(C25A)=Sof(H25C)=Sof(H25D)=1-FVAR(2)
 Sof(H23A)=Sof(H23B)=Sof(H26A)=Sof(H26B)=Sof(C24)=Sof(H24A)=Sof(H24B)=Sof(C25)=
 Sof(H25A)=Sof(H25B)=FVAR(2)
 Sof(O12A)=Sof(C27A)=Sof(H27C)=Sof(H27D)=Sof(C28A)=Sof(H28C)=Sof(H28D)=
 Sof(C29A)=Sof(H29C)=Sof(H29D)=Sof(C30A)=Sof(H30C)=Sof(H30D)=1-FVAR(3)
 Sof(O12)=Sof(C27)=Sof(H27A)=Sof(H27B)=Sof(C28)=Sof(H28A)=Sof(H28B)=Sof(C29)=
 Sof(H29A)=Sof(H29B)=Sof(C30)=Sof(H30A)=Sof(H30B)=FVAR(3)
 Sof(H7BC)=Sof(H7BD)=Sof(H10C)=Sof(H10D)=Sof(C8A)=Sof(H8AA)=Sof(H8AB)=Sof(C9A)=
 Sof(H9AA)=Sof(H9AB)=1-FVAR(4)
 Sof(H7AA)=Sof(H7AB)=Sof(H10A)=Sof(H10B)=Sof(C8)=Sof(H8A)=Sof(H8B)=Sof(C9)=
 Sof(H9A)=Sof(H9B)=FVAR(4)
6.a Secondary CH2 refined with riding coordinates:
 C1(H1A,H1B), C2(H2A,H2B), C3(H3A,H3B), C4(H4A,H4B), C5(H5A,H5B), C6(H6A,H6B),
 C7(H7AA,H7AB), C7(H7BC,H7BD), C10(H10A,H10B), C10(H10C,H10D), C8(H8A,H8B),
 C9(H9A,H9B), C8A(H8AA,H8AB), C9A(H9AA,H9AB), C11(H11A,H11B), C12(H12A,H12B),
 C13(H13A,H13B), C14(H14A,H14B), C15(H15A,H15B), C16(H16A,H16B), C17(H17A,H17B),
  C18(H18A,H18B), C19(H19A,H19B), C20(H20A,H20B), C21(H21A,H21B), C22(H22A,
 H22B), C23(H23A,H23B), C23(H23C,H23D), C26(H26A,H26B), C26(H26C,H26D),
 C24(H24A,H24B), C25(H25A,H25B), C27(H27A,H27B), C28(H28A,H28B), C29(H29A,H29B),
  C30(H30A,H30B), C24A(H24C,H24D), C25A(H25C,H25D), C27A(H27C,H27D), C28A(H28C,
 H28D), C29A(H29C,H29D), C30A(H30C,H30D)
6.b Idealised Me refined as rotating group:
 C34(H34A,H34B,H34C), C34(H34D,H34E,H34F), C32A(H32A,H32B,H32C), C33A(H33A,
 H33B,H33C), C36(H36A,H36B,H36C), C37(H37A,H37B,H37C), C38(H38A,H38B,H38C),
 C40(H40A,H40B,H40C), C41(H41A,H41B,H41C), C42(H42A,H42B,H42C), C32(H32D,H32E,
 H32F), C33(H33D,H33E,H33F), C36A(H36D,H36E,H36F), C37A(H37D,H37E,H37F),
 C38A(H38D,H38E,H38F), C40A(H40D,H40E,H40F), C41A(H41D,H41E,H41F), C42A(H42D,
 H42E,H42F), C44(H44A,H44B,H44C), C45(H45A,H45B,H45C), C46(H46A,H46B,H46C),
 C48(H48A,H48B,H48C), C49(H49A,H49B,H49C), C50(H50A,H50B,H50C), C52(H52A,H52B,
 H52C), C53(H53A,H53B,H53C), C54(H54A,H54B,H54C), C56(H56A,H56B,H56C), C57(H57A,
 H57B,H57C), C58(H58A,H58B,H58C), C60(H60A,H60B,H60C), C61(H61A,H61B,H61C),
 C62(H62A,H62B,H62C), C64(H64A,H64B,H64C), C65(H65A,H65B,H65C), C66(H66A,H66B,
 H66C)
;
_atom_sites_solution_hydrogens   geom
_atom_sites_solution_primary     dual
_atom_sites_solution_secondary   ?
loop_
_atom_site_label
_atom_site_type_symbol
_atom_site_fract_x
_atom_site_fract_y
_atom_site_fract_z
_atom_site_U_iso_or_equiv
_atom_site_adp_type
_atom_site_occupancy
_atom_site_site_symmetry_order
_atom_site_calc_flag
_atom_site_refinement_flags_posn
_atom_site_refinement_flags_adp
_atom_site_refinement_flags_occupancy
_atom_site_disorder_assembly
_atom_site_disorder_group
K1 K 1.000000 0.500000 0.500000 0.02206(10) Uani 1 2 d S . P . .
O1 O 1.11155(10) 0.33096(7) 0.52544(5) 0.0242(2) Uani 1 1 d . . . . .
O2 O 1.11237(10) 0.45479(7) 0.60090(5) 0.0249(2) Uani 1 1 d . . . . .
O3 O 1.04794(10) 0.63131(7) 0.56011(5) 0.0249(2) Uani 1 1 d . . . . .
O4 O 1.21791(11) 0.54160(9) 0.42094(6) 0.0370(3) Uani 1 1 d . . . . .
C1 C 1.13083(16) 0.30575(10) 0.58397(7) 0.0300(3) Uani 1 1 d . . . . .
H1A H 1.183687 0.248986 0.587690 0.036 Uiso 1 1 calc R U . . .
H1B H 1.048290 0.297834 0.610327 0.036 Uiso 1 1 calc R U . . .
C2 C 1.19611(16) 0.37664(11) 0.60063(8) 0.0306(3) Uani 1 1 d . . . . .
H2A H 1.218518 0.357232 0.639758 0.037 Uiso 1 1 calc R U . . .
H2B H 1.275117 0.388233 0.572288 0.037 Uiso 1 1 calc R U . . .
C3 C 1.16465(16) 0.52463(11) 0.61842(7) 0.0290(3) Uani 1 1 d . . . . .
H3A H 1.243798 0.539928 0.591191 0.035 Uiso 1 1 calc R U . . .
H3B H 1.185019 0.506039 0.657994 0.035 Uiso 1 1 calc R U . . .
C4 C 1.06914(16) 0.60317(11) 0.61821(7) 0.0293(3) Uani 1 1 d . . . . .
H4A H 0.988726 0.587155 0.644143 0.035 Uiso 1 1 calc R U . . .
H4B H 1.101176 0.651499 0.632613 0.035 Uiso 1 1 calc R U . . .
C5 C 0.96134(15) 0.70791(10) 0.55543(7) 0.0277(3) Uani 1 1 d . . . . .
H5A H 0.992940 0.756463 0.569784 0.033 Uiso 1 1 calc R U . . .
H5B H 0.877634 0.694980 0.579390 0.033 Uiso 1 1 calc R U . . .
C6 C 1.05124(16) 0.26511(10) 0.50750(7) 0.0286(3) Uani 1 1 d . . . . .
H6A H 0.966310 0.258293 0.531918 0.034 Uiso 1 1 calc R U . . .
H6B H 1.102185 0.207690 0.512425 0.034 Uiso 1 1 calc R U . . .
C7 C 1.2992(2) 0.47285(13) 0.39590(10) 0.0469(5) Uani 1 1 d D . . . .
H7AA H 1.271819 0.462050 0.360263 0.056 Uiso 0.570(11) 1 calc R U P A 1
H7AB H 1.297410 0.417322 0.423999 0.056 Uiso 0.570(11) 1 calc R U P A 1
H7BC H 1.297192 0.478063 0.353777 0.056 Uiso 0.430(11) 1 calc R U P A 2
H7BD H 1.273090 0.414041 0.415504 0.056 Uiso 0.430(11) 1 calc R U P A 2
C10 C 1.29370(18) 0.59850(14) 0.43864(9) 0.0442(5) Uani 1 1 d D . . . .
H10A H 1.258514 0.610426 0.478682 0.053 Uiso 0.570(11) 1 calc R U P A 1
H10B H 1.298270 0.655331 0.411852 0.053 Uiso 0.570(11) 1 calc R U P A 1
H10C H 1.293565 0.583725 0.481057 0.053 Uiso 0.430(11) 1 calc R U P A 2
H10D H 1.260037 0.660804 0.430010 0.053 Uiso 0.430(11) 1 calc R U P A 2
C8 C 1.4269(7) 0.5036(6) 0.3817(3) 0.069(2) Uani 0.570(11) 1 d D . P A 1
H8A H 1.439041 0.546138 0.345090 0.083 Uiso 0.570(11) 1 calc R U P A 1
H8B H 1.493521 0.454061 0.379277 0.083 Uiso 0.570(11) 1 calc R U P A 1
C9 C 1.4227(4) 0.5489(5) 0.4362(4) 0.0601(19) Uani 0.570(11) 1 d D . P A 1
H9A H 1.427755 0.505142 0.471705 0.072 Uiso 0.570(11) 1 calc R U P A 1
H9B H 1.490925 0.589246 0.430136 0.072 Uiso 0.570(11) 1 calc R U P A 1
C8A C 1.4319(8) 0.4862(6) 0.4056(5) 0.052(2) Uani 0.430(11) 1 d D . P A 2
H8AA H 1.448928 0.453001 0.443366 0.062 Uiso 0.430(11) 1 calc R U P A 2
H8AB H 1.498303 0.467695 0.373804 0.062 Uiso 0.430(11) 1 calc R U P A 2
C9A C 1.4249(5) 0.5851(4) 0.4053(4) 0.0468(17) Uani 0.430(11) 1 d D . P A 2
H9AA H 1.489186 0.601457 0.425534 0.056 Uiso 0.430(11) 1 calc R U P A 2
H9AB H 1.434053 0.618420 0.365277 0.056 Uiso 0.430(11) 1 calc R U P A 2
K2 K 0.00610(3) 0.19499(2) 0.81897(2) 0.02242(8) Uani 1 1 d D . . . .
O5 O -0.05436(11) 0.05668(7) 0.76961(5) 0.0305(2) Uani 1 1 d . . . . .
O6 O 0.11220(10) 0.02459(7) 0.85162(5) 0.0267(2) Uani 1 1 d . . . . .
O7 O 0.11844(10) 0.15257(7) 0.92047(5) 0.0263(2) Uani 1 1 d . . . . .
O8 O 0.05227(10) 0.33075(7) 0.87546(5) 0.0245(2) Uani 1 1 d . . . . .
O9 O -0.10775(10) 0.36149(7) 0.78947(5) 0.0257(2) Uani 1 1 d . . . . .
O10 O -0.11365(11) 0.23246(7) 0.72043(5) 0.0291(2) Uani 1 1 d . . . . .
O11 O 0.22601(11) 0.23654(9) 0.74049(6) 0.0353(3) Uani 1 1 d . U . . .
C11 C 0.03364(17) -0.01936(11) 0.77442(8) 0.0348(4) Uani 1 1 d . . . . .
H11A H 0.116006 -0.006567 0.749109 0.042 Uiso 1 1 calc R U . . .
H11B H 0.001264 -0.069122 0.761707 0.042 Uiso 1 1 calc R U . . .
C12 C 0.05082(17) -0.04358(10) 0.83664(8) 0.0341(4) Uani 1 1 d . . . . .
H12A H -0.032665 -0.050266 0.862396 0.041 Uiso 1 1 calc R U . . .
H12B H 0.102994 -0.100454 0.841787 0.041 Uiso 1 1 calc R U . . .
C13 C 0.14280(16) 0.00199(10) 0.90819(8) 0.0300(3) Uani 1 1 d . . . . .
H13A H 0.200434 -0.052692 0.910354 0.036 Uiso 1 1 calc R U . . .
H13B H 0.064786 -0.008501 0.937430 0.036 Uiso 1 1 calc R U . . .
C14 C 0.20621(15) 0.07701(11) 0.92048(8) 0.0297(3) Uani 1 1 d . . . . .
H14A H 0.233458 0.061415 0.958847 0.036 Uiso 1 1 calc R U . . .
H14B H 0.282115 0.089224 0.890228 0.036 Uiso 1 1 calc R U . . .
C15 C 0.16756(16) 0.22583(11) 0.93586(7) 0.0285(3) Uani 1 1 d . . . . .
H15A H 0.245796 0.241591 0.908080 0.034 Uiso 1 1 calc R U . . .
H15B H 0.188666 0.210353 0.975468 0.034 Uiso 1 1 calc R U . . .
C16 C 0.06886(16) 0.30229(11) 0.93412(7) 0.0288(3) Uani 1 1 d . . . . .
H16A H -0.012301 0.284274 0.958466 0.035 Uiso 1 1 calc R U . . .
H16B H 0.095903 0.351271 0.949831 0.035 Uiso 1 1 calc R U . . .
C17 C -0.04179(16) 0.40290(10) 0.87078(8) 0.0297(3) Uani 1 1 d . . . . .
H17A H -0.017535 0.453242 0.886100 0.036 Uiso 1 1 calc R U . . .
H17B H -0.124261 0.385314 0.893959 0.036 Uiso 1 1 calc R U . . .
C18 C -0.05320(16) 0.42954(10) 0.80798(8) 0.0302(3) Uani 1 1 d . . . . .
H18A H -0.107422 0.485534 0.803051 0.036 Uiso 1 1 calc R U . . .
H18B H 0.031605 0.438912 0.784016 0.036 Uiso 1 1 calc R U . . .
C19 C -0.12499(17) 0.38391(11) 0.73056(7) 0.0331(4) Uani 1 1 d . . . . .
H19A H -0.041701 0.389050 0.704420 0.040 Uiso 1 1 calc R U . . .
H19B H -0.175632 0.441377 0.725117 0.040 Uiso 1 1 calc R U . . .
C20 C -0.19250(17) 0.31294(12) 0.71611(8) 0.0344(4) Uani 1 1 d . . . . .
H20A H -0.273845 0.305764 0.743529 0.041 Uiso 1 1 calc R U . . .
H20B H -0.211017 0.329218 0.676072 0.041 Uiso 1 1 calc R U . . .
C21 C -0.17279(18) 0.15992(12) 0.71014(8) 0.0365(4) Uani 1 1 d . . . . .
[truncated: 10,597,400 more chars]
